# Supplementary material for: Large scale transcriptome analysis reveals interplay between development of forest trees and a beneficial mycorrhiza helper bacterium
Source: BMC Genomics. 2015 Sep 2;16(1):658. doi: 10.1186/s12864-015-1856-y (PMC4557895; doi:10.1186/s12864-015-1856-y)
Supplement: Additional file 1: — Results of Illumina sequencing of Quercus robur DF159 cDNA libraries. (XLS 50 kb) [file 12864_2015_1856_MOESM1_ESM.xls]

## Sheet: NCBI SRA accessions
Additional file 1: Results of Illumina sequencing of Quercus robur DF159 cDNA libraries
Library code	NCBI accession	Tissue, stage of growth and treatment
FK0A	SRX976808	Leaves stage B source no treatment replicate 1
FK2	SRX976809	Lateral roots stage B no treatment replicate 1
FK3	SRX976810	Leaves stage B no treatment replicate 2
FK4	SRX976811	Lateral roots stage B no treatment replicate 2
FK5	SRX976812	Leaves stage B no treatment replicate 3
FK6	SRX976813	Lateral roots stage B no treatment replicate 3
FK7	SRX976814	Leaves stage D no treatment replicate 1
FK8	SRX976815	Lateral roots stage D no treatment replicate 1
FK9A	SRX976816	Leaves stage D no treatment replicate 2
FK10	SRX976817	Lateral roots stage D no treatment replicate 2
FK11	SRX976818	Leaves stage D no treatment replicate 3
FK12	SRX976819	Lateral roots stage D no treatment replicate 3
FK13	SRX976820	Leaves stage B AcH_505 replicate 1
FK14	SRX976821	Lateral roots stage B AcH_505 replicate 1
FK15	SRX976822	Leaves stage B AcH_505 replicate 2
FK16	SRX976823	Lateral roots stage B AcH_505 replicate 2
FK17	SRX976824	Leaves stage B AcH_505 replicate 3
FK18	SRX976825	Lateral roots stage B AcH_505 replicate 3
FK19	SRX976826	Leaves stage D AcH_505 replicate 1
FK20	SRX976827	Lateral roots stage D AcH_505 replicate 1
FK21	SRX976828	Leaves stage D AcH_505 replicate 2
FK22	SRX976829	Lateral roots stage D AcH_505 replicate 2
FK23	SRX976830	Leaves stage D AcH_505 replicate 3
FK24	SRX976831	Lateral roots stage D AcH_505 replicate 3
FK37	SRX976833	Leaves stage B AcH_505 P croceum replicate 1
FK38	SRX976834	Lateral roots stage B AcH_505 P croceum replicate 1
FK39	SRX976835	Leaves stage B AcH_505 P croceum replicate 2
FK40	SRX976836	Lateral roots stage B AcH_505 P croceum replicate 2
FK41A	SRX976839	Leaves stage B AcH_505 P croceum replicate 3
FK42A	SRX976840	Lateral roots stage B AcH_505 P croceum replicate 3
FK43	SRX976841	Leaves stage D AcH_505 P croceum replicate 1
FK44	SRX976842	Lateral roots stage D AcH_505 P croceum replicate 1
FK45	SRX976843	Leaves stage D AcH_505 P croceum replicate 2
FK46A	SRX976846	Lateral roots stage D AcH_505 P croceum replicate 2
FK47	SRX976847	Leaves stage D AcH_505 P croceum replicate 3
FK48	SRX976849	Lateral roots stage D AcH_505 P croceum replicate 3

## Sheet: Processing of reads
Additional file 1: Results of Illumina sequencing of Quercus robur DF159 cDNA libraries
Library code	Tissue, stage of growth and treatment	Paired end read set 1 or 2	Number of reads	Number of nucleotides	Mean read length	Absolute number of preprocessed reads	Absolute number of preprocessed nucleotides	Mean read length of preprocessed reads	Percentage of preprocessed reads	Percentage of preprocessed nucleotides	Absolute number of mapped reads	Percentage of mapped nucleotides	Absolute number of contigs with at least one mapped read	Percentage of contigs with at least one mapped read
FK0A	Leaves stage B source no treatment replicate 1	FK0A_1	15028568	1502856800	100	14953854	1459188565	97.58	99.503	97.094	11241286	74.799	46313	71.493
FK0A	Leaves stage B source no treatment replicate 1	FK0A_2	15028568	1502856800	100	14953854	1476434015	98.73	99.503	98.242	11241286	74.799	46313	71.493
FK10	Lateral roots stage D no treatment replicate 2	FK10_1	15223577	1522357700	100	15143493	1477864231	97.59	99.474	97.077	11337469	74.473	49912	77.048
FK10	Lateral roots stage D no treatment replicate 2	FK10_2	15223577	1522357700	100	15143493	1495742371	98.77	99.474	98.252	11337469	74.473	49912	77.048
FK11	Leaves stage D no treatment replicate 3	FK11_1	14554430	1455443000	100	14362192	1401051070	97.55	98.679	96.263	11011870	75.66	46601	71.937
FK11	Leaves stage D no treatment replicate 3	FK11_2	14554430	1455443000	100	14362192	1417313598	98.68	98.679	97.38	11011870	75.66	46601	71.937
FK12	Lateral roots stage D no treatment replicate 3	FK12_1	14965508	1496550800	100	14739552	1438555827	97.6	98.49	96.125	11079824	74.036	49180	75.918
FK12	Lateral roots stage D no treatment replicate 3	FK12_2	14965508	1496550800	100	14739552	1454549583	98.68	98.49	97.193	11079824	74.036	49180	75.918
FK13	Leaves stage B AcH_505 replicate 1	FK13_1	15196090	1519609000	100	15131339	1500154330	99.14	99.574	98.72	11641321	76.607	46743	72.157
FK13	Leaves stage B AcH_505 replicate 1	FK13_2	15196090	1519609000	100	15131339	1501748906	99.25	99.574	98.825	11641321	76.607	46743	72.157
FK14	Lateral roots stage B AcH_505 replicate 1	FK14_1	15049120	1503661373	100	15046049	1481012560	98.43	99.98	98.494	11352967	75.439	46539	71.842
FK14	Lateral roots stage B AcH_505 replicate 1	FK14_2	15049120	1503660938	100	15046049	1486374178	98.79	99.98	98.85	11352967	75.439	46539	71.842
FK15	Leaves stage B AcH_505 replicate 2	FK15_1	15526434	1552643400	100	15433107	1506356076	97.61	99.399	97.019	11634398	74.933	47002	72.556
FK15	Leaves stage B AcH_505 replicate 2	FK15_2	15526434	1552643400	100	15433107	1522939337	98.68	99.399	98.087	11634398	74.933	47002	72.556
FK16	Lateral roots stage B AcH_505 replicate 2	FK16_1	14552496	1455249600	100	14478089	1427477422	98.6	99.489	98.092	10874626	74.727	49116	75.82
FK16	Lateral roots stage B AcH_505 replicate 2	FK16_2	14552496	1455249600	100	14478089	1427379362	98.59	99.489	98.085	10874626	74.727	49116	75.82
FK17	Leaves stage B AcH_505 replicate 3	FK17_1	14707505	1470750500	100	14532509	1417742693	97.56	98.81	96.396	11055523	75.169	46426	71.667
FK17	Leaves stage B AcH_505 replicate 3	FK17_2	14707505	1470750500	100	14532509	1435433104	98.77	98.81	97.599	11055523	75.169	46426	71.667
FK18	Lateral roots stage B AcH_505 replicate 3	FK18_1	14498863	1449886300	100	14421929	1417238725	98.27	99.469	97.748	10813180	74.58	48686	75.156
FK18	Lateral roots stage B AcH_505 replicate 3	FK18_2	14498863	1449886300	100	14421929	1414789059	98.1	99.469	97.579	10813180	74.58	48686	75.156
FK19	Leaves stage D AcH_505 replicate 1	FK19_1	14477679	1447767900	100	14413770	1419849447	98.51	99.559	98.072	10934892	75.529	47492	73.313
FK19	Leaves stage D AcH_505 replicate 1	FK19_2	14477679	1447767900	100	14413770	1419221309	98.46	99.559	98.028	10934892	75.529	47492	73.313
FK2	Lateral roots stage B no treatment replicate 1	FK2_1	15599578	1559957800	100	15525801	1514571361	97.55	99.527	97.091	11427297	73.254	49319	76.133
FK2	Lateral roots stage B no treatment replicate 1	FK2_2	15599578	1559957800	100	15525801	1532777914	98.72	99.527	98.258	11427297	73.254	49319	76.133
FK20	Lateral roots stage D AcH_505 replicate 1	FK20_1	15293568	1529356800	100	15201680	1497874318	98.53	99.399	97.941	11074244	72.411	48837	75.389
FK20	Lateral roots stage D AcH_505 replicate 1	FK20_2	15293568	1529356800	100	15201680	1497288909	98.49	99.399	97.903	11074244	72.411	48837	75.389
FK21	Leaves stage D AcH_505 replicate 2	FK21_1	15462874	1546287400	100	15393680	1517520275	98.58	99.553	98.14	11910441	77.026	47499	73.324
FK21	Leaves stage D AcH_505 replicate 2	FK21_2	15462874	1546287400	100	15393680	1515712666	98.46	99.553	98.023	11910441	77.026	47499	73.324
FK22	Lateral roots stage D AcH_505 replicate 2	FK22_1	10894797	1089479700	100	10839162	1068580575	98.59	99.489	98.082	7953840	73.006	46722	72.124
FK22	Lateral roots stage D AcH_505 replicate 2	FK22_2	10894797	1089479700	100	10839162	1068261811	98.56	99.489	98.052	7953840	73.006	46722	72.124
FK23	Leaves stage D AcH_505 replicate 3	FK23_1	15117972	1511797200	100	15054565	1478094919	98.18	99.581	97.771	11503799	76.094	47512	73.344
FK23	Leaves stage D AcH_505 replicate 3	FK23_2	15117972	1511797200	100	15054565	1475810222	98.03	99.581	97.62	11503799	76.094	47512	73.344
FK24	Lateral roots stage D AcH_505 replicate 3	FK24_1	7937500	793750000	100	7895825	778852285	98.64	99.475	98.123	5763796	72.615	44914	69.333
FK24	Lateral roots stage D AcH_505 replicate 3	FK24_2	7937500	793750000	100	7895825	777632700	98.49	99.475	97.969	5763796	72.615	44914	69.333
FK3	Leaves stage B no treatment replicate 2	FK3_1	15433228	1543322800	100	15373086	1499743213	97.56	99.61	97.176	11710959	75.881	46410	71.642
FK3	Leaves stage B no treatment replicate 2	FK3_2	15433228	1543322800	100	15373086	1517971067	98.74	99.61	98.357	11710959	75.881	46410	71.642
FK37	Leaves stage B AcH_505 P croceum replicate 1	FK37_1	14841617	1484161700	100	14774807	1455900571	98.54	99.55	98.096	11188354	75.385	47446	73.242
FK37	Leaves stage B AcH_505 P croceum replicate 1	FK37_2	14841617	1484161700	100	14774807	1455098843	98.49	99.55	98.042	11188354	75.385	47446	73.242
FK38	Lateral roots stage B AcH_505 P croceum replicate 1	FK38_1	15046102	1504610200	100	14966104	1483620885	99.13	99.468	98.605	11465530	76.203	48276	74.523
FK38	Lateral roots stage B AcH_505 P croceum replicate 1	FK38_2	15046102	1504610200	100	14966104	1482921241	99.09	99.468	98.558	11465530	76.203	48276	74.523
FK39	Leaves stage B AcH_505 P croceum replicate 2	FK39_1	15086272	1508627200	100	15014398	1480751806	98.62	99.524	98.152	11349210	75.229	46227	71.36
FK39	Leaves stage B AcH_505 P croceum replicate 2	FK39_2	15086272	1508627200	100	15014398	1479461454	98.54	99.524	98.067	11349210	75.229	46227	71.36
FK4	Lateral roots stage B no treatment replicate 2	FK4_1	15614714	1561471400	100	15538558	1516158340	97.57	99.512	97.098	11561003	74.039	49236	76.005
FK4	Lateral roots stage B no treatment replicate 2	FK4_2	15614714	1561471400	100	15538558	1534725347	98.77	99.512	98.287	11561003	74.039	49236	76.005
FK40	Lateral roots stage B AcH_505 P croceum replicate 2	FK40_1	14999047	1499904700	100	14915255	1478798380	99.15	99.441	98.593	11435715	76.243	48009	74.111
FK40	Lateral roots stage B AcH_505 P croceum replicate 2	FK40_2	14999047	1499904700	100	14915255	1477410889	99.05	99.441	98.5	11435715	76.243	48009	74.111
FK41A	Leaves stage B AcH_505 P croceum replicate 3	FK41A_1	15589516	1558951600	100	15505275	1523631330	98.27	99.46	97.734	11851432	76.022	46211	71.335
FK41A	Leaves stage B AcH_505 P croceum replicate 3	FK41A_2	15589516	1558951600	100	15505275	1521159833	98.11	99.46	97.576	11851432	76.022	46211	71.335
FK42A	Lateral roots stage B AcH_505 P croceum replicate 3	FK42_1	14599779	1458808662	100	14597170	1444892426	98.98	99.982	99.046	10745187	73.598	47136	72.763
FK42A	Lateral roots stage B AcH_505 P croceum replicate 3	FK42_2	14599779	1458691307	100	14597170	1415373315	96.96	99.982	97.03	10745187	73.598	47136	72.763
FK43	Leaves stage D AcH_505 P croceum replicate 1	FK43_1	15489882	1548988200	100	15422671	1529761097	99.19	99.566	98.759	11941287	77.091	46588	71.917
FK43	Leaves stage D AcH_505 P croceum replicate 1	FK43_2	15489882	1548988200	100	15422671	1528882264	99.13	99.566	98.702	11941287	77.091	46588	71.917
FK44	Lateral roots stage D AcH_505 P croceum replicate 1	FK44_1	15215019	1521501900	100	15138692	1501121468	99.16	99.498	98.661	11080065	72.823	48386	74.693
FK44	Lateral roots stage D AcH_505 P croceum replicate 1	FK44_2	15215019	1521501900	100	15138692	1499714952	99.07	99.498	98.568	11080065	72.823	48386	74.693
FK45	Leaves stage D AcH_505 P croceum replicate 2	FK45_1	14390159	1439015900	100	14323879	1420278793	99.15	99.539	98.698	11119164	77.269	45889	70.838
FK45	Leaves stage D AcH_505 P croceum replicate 2	FK45_2	14390159	1439015900	100	14323879	1419557273	99.1	99.539	98.648	11119164	77.269	45889	70.838
FK46A	Lateral roots stage D AcH_505 P croceum replicate 2	FK46A_1	14892959	1489295900	100	14820935	1469607227	99.16	99.516	98.678	11233224	75.426	48613	75.043
FK46A	Lateral roots stage D AcH_505 P croceum replicate 2	FK46A_2	14892959	1489295900	100	14820935	1468646475	99.09	99.516	98.613	11233224	75.426	48613	75.043
FK47	Leaves stage D AcH_505 P croceum replicate 3	FK47_1	14797323	1478606531	100	14794812	1465395578	99.05	99.983	99.107	11448951	77.372	46463	71.724
FK47	Leaves stage D AcH_505 P croceum replicate 3	FK47_2	14797323	1478498039	100	14794812	1436626415	97.1	99.983	97.168	11448951	77.372	46463	71.724
FK48	Lateral roots stage D AcH_505 P croceum replicate 3	FK48_1	15410642	1539702326	100	15407567	1526051468	99.05	99.98	99.113	11130982	72.229	48520	74.9
FK48	Lateral roots stage D AcH_505 P croceum replicate 3	FK48_2	15410642	1539579589	100	15407567	1497374651	97.18	99.98	97.259	11130982	72.229	48520	74.9
FK5	Leaves stage B no treatment replicate 3	FK5_1	14885417	1488541700	100	14673527	1431518979	97.56	98.577	96.169	11163591	74.997	45977	70.974
FK5	Leaves stage B no treatment replicate 3	FK5_2	14885417	1488541700	100	14673527	1449499244	98.78	98.577	97.377	11163591	74.997	45977	70.974
FK6	Lateral roots stage B no treatment replicate 3	FK6_1	14686517	1468651700	100	14475700	1411722330	97.52	98.565	96.124	10732949	73.08	48959	75.577
FK6	Lateral roots stage B no treatment replicate 3	FK6_2	14686517	1468651700	100	14475700	1428673451	98.69	98.565	97.278	10732949	73.08	48959	75.577
FK7	Leaves stage D no treatment replicate 1	FK7_1	14460277	1446027700	100	14399608	1405130255	97.58	99.58	97.172	11040334	76.349	46518	71.809
FK7	Leaves stage D no treatment replicate 1	FK7_2	14460277	1446027700	100	14399608	1421345577	98.71	99.58	98.293	11040334	76.349	46518	71.809
FK8	Lateral roots stage D no treatment replicate 1	FK8_1	15323458	1532345800	100	15234398	1487294395	97.63	99.419	97.06	11399573	74.393	49508	76.425
FK8	Lateral roots stage D no treatment replicate 1	FK8_2	15323458	1532345800	100	15234398	1503812980	98.71	99.419	98.138	11399573	74.393	49508	76.425
FK9A	Leaves stage D no treatment replicate 2	FK9A_1	15157065	1515706500	100	15087652	1471227604	97.51	99.542	97.065	11554039	76.229	46975	72.515
FK9A	Leaves stage D no treatment replicate 2	FK9A_2	15157065	1515706500	100	15087652	1488824452	98.68	99.542	98.226	11554039	76.229	46975	72.515
