# Supplementary material for: Large scale transcriptome analysis reveals interplay between development of forest trees and a beneficial mycorrhiza helper bacterium
Source: BMC Genomics. 2015 Sep 2;16(1):658. doi: 10.1186/s12864-015-1856-y (PMC4557895; doi:10.1186/s12864-015-1856-y)
Supplement: Additional file 5: — The most significantly enriched Pfam and GO terms. (XLSX 31 kb) [file 12864_2015_1856_MOESM5_ESM.xlsx]

## Sheet: Top 10 enriched Protein family
Additional file 5 The most significantly enriched Protein family terms
The comparisons depicted are for the following pairs of roots and leaves of microcuttings during root flush (RF) and shoot flush (SF):
Control versus AcH 505-inoculated (CoAc) and Control versus AcH 505- and P. croceum-inoculated (CoAcPi).
Pfam enrichment analysis was implemented by GOseq
Top 10 Pfam-terms enriched in up-regulated genes in lateral roots
	PFAMID	description	p-value
CoAcRF	Glyco_hydro_16	Glycosyl hydrolases family 16	4.6424e-08
CoAcRF	XET_C	Xyloglucan endo-transglycosylase (XET) C-terminus	1.0362e-06
CoAcRF	Phi_1	Phosphate-induced protein 1 conserved region	6.87613e-06
CoAcRF	MutS_III	MutS domain III	2.50836e-05
CoAcRF	MutS_V	MutS domain V	4.41254e-05
CoAcRF	DUF640	Protein of unknown function (DUF640)	0.000215059
CoAcRF	WRKY	WRKY DNA -binding domain	0.000309965
CoAcRF	Calmodulin_bind	Calmodulin binding protein-like	0.000567966
CoAcRF	DUF349	Domain of Unknown Function (DUF349)	0.00065824
CoAcRF	SusD-like_2	Starch-binding associating with outer membrane	0.00201488
CoAcPiRF	Phi_1	Phosphate-induced protein 1 conserved region	2.62105e-14
CoAcPiRF	Fasciclin	Fasciclin domain	6.84029e-11
CoAcPiRF	Tryp_alpha_amyl	Protease inhibitor/seed storage/LTP family	1.06304e-10
CoAcPiRF	XET_C	Xyloglucan endo-transglycosylase (XET) C-terminus	3.09307e-08
CoAcPiRF	Pollen_Ole_e_I	Pollen proteins Ole e I like	6.34073e-08
CoAcPiRF	Glyco_hydro_16	Glycosyl hydrolases family 16	1.19858e-07
CoAcPiRF	Extensin_2	Extensin-like region	2.52429e-07
CoAcPiRF	LTP_2	Probable lipid transfer	8.6437e-06
CoAcPiRF	Cu-oxidase	Multicopper oxidase	2.9382e-05
CoAcPiRF	Cu-oxidase_3	Multicopper oxidase	3.74505e-05
CoAcSF	zf-rbx1	RING-H2 zinc finger	6.66429e-11
CoAcSF	zf-Apc11	Anaphase-promoting complex subunit 11 RING-H2 finger	9.37714e-11
CoAcSF	zf-C3HC4_2	Zinc finger, C3HC4 type (RING finger)	4.02738e-09
CoAcSF	bZIP_1	bZIP transcription factor	5.46198e-09
CoAcSF	bZIP_2	Basic region leucine zipper	1.45989e-08
CoAcSF	WRKY	WRKY DNA -binding domain	1.96698e-08
CoAcSF	F-box-like	F-box-like	3.10423e-08
CoAcSF	p450	Cytochrome P450	3.58139e-08
CoAcSF	zf-C3HC4	Zinc finger, C3HC4 type (RING finger)	4.53274e-08
CoAcSF	Myb_DNA-binding	Myb-like DNA-binding domain	5.41252e-08
CoAcPiSF	VRR_NUC	VRR-NUC domain	0.000268362
CoAcPiSF	TT_ORF2	TT viral ORF2	0.000392411
CoAcPiSF	PTR2	POT family	0.000422932
CoAcPiSF	DUF912	Nucleopolyhedrovirus protein of unknown function (DUF912)	0.000764586
CoAcPiSF	Ammonium_transp	Ammonium Transporter Family	0.00118591
CoAcPiSF	Helicase_RecD	Helicase	0.0016713
CoAcPiSF	Viral_helicase1	Viral (Superfamily 1) RNA helicase	0.00201806
CoAcPiSF	DUF1823	Domain of unknown function (DUF1823)	0.00331935
CoAcPiSF	BAH	BAH domain	0.00343093
CoAcPiSF	APH	Phosphotransferase enzyme family	0.00354939
Top 10 Pfam-terms enriched in up-regulated genes in leaves
CoAcRF	Phi_1	Phosphate-induced protein 1 conserved region	6.86362e-17
CoAcRF	Glyco_hydro_16	Glycosyl hydrolases family 16	6.53615e-14
CoAcRF	XET_C	Xyloglucan endo-transglycosylase (XET) C-terminus	3.68396e-08
CoAcRF	tify	tify domain	1.04329e-06
CoAcRF	CCT_2	Divergent CCT motif	2.34315e-06
CoAcRF	Shisa	Wnt and FGF inhibitory regulator	3.3946e-05
CoAcRF	DUF1005	Protein of unknown function (DUF1005)	6.8792e-05
CoAcRF	Cadherin-like	Cadherin-like beta sandwich domain	0.000154208
CoAcRF	Allene_ox_cyc	Allene oxide cyclase	0.000247472
CoAcRF	Glyco_trans_2_3	Glycosyl transferase family group 2	0.00024937
CoAcPiRF	Phosphorylase	Carbohydrate phosphorylase	3.21293e-05
CoAcPiRF	LTP_2	Probable lipid transfer	4.4424e-05
CoAcPiRF	Tryp_alpha_amyl	Protease inhibitor/seed storage/LTP family	5.44631e-05
CoAcPiRF	BURP	BURP domain	0.000449104
CoAcPiRF	Gal_Lectin	Galactose binding lectin domain	0.000481804
CoAcPiRF	DUF506	Protein of unknown function (DUF506)	0.000757818
CoAcPiRF	FAD_binding_8	FAD-binding domain	0.000831725
CoAcPiRF	Nucleoside_tran	Nucleoside transporter	0.000851749
CoAcPiRF	DUF1005	Protein of unknown function (DUF1005)	0.00095351
CoAcPiRF	Glyco_hydro_2_N	Glycosyl hydrolases family 2, sugar binding domain	0.00102134
CoAcSF	Alpha-amylase	Alpha amylase, catalytic domain	1.27507e-10
CoAcSF	Redoxin	Redoxin	1.45139e-08
CoAcSF	Thioredoxin_2	Thioredoxin-like domain	1.23761e-07
CoAcSF	GDPD	Glycerophosphoryl diester phosphodiesterase family	1.68021e-07
CoAcSF	AhpC-TSA	AhpC/TSA family	3.19865e-07
CoAcSF	PhoD	PhoD-like phosphatase	5.10146e-07
CoAcSF	Thioredoxin_7	Thioredoxin-like	5.30839e-07
CoAcSF	CBM_48	Carbohydrate-binding module 48 (Isoamylase N-terminal domain)	6.87057e-07
CoAcSF	Abhydrolase_5	Alpha/beta hydrolase family	6.99136e-07
CoAcSF	Glutaredoxin	Glutaredoxin	7.74929e-07
CoAcPiSF	PBCV_basic_adap	PBCV-specific basic adaptor domain	3.03238e-05
CoAcPiSF	SbcCD_C	Putative exonuclease SbcCD, C subunit	4.15765e-05
CoAcPiSF	SPX	SPX domain	0.000211611
CoAcPiSF	AMP-binding	AMP-binding enzyme	0.000373302
CoAcPiSF	ABC_tran	ABC transporter	0.000697201
CoAcPiSF	Flavi_DEAD	Flavivirus DEAD domain	0.000732485
CoAcPiSF	IQ	IQ calmodulin-binding motif	0.000851575
CoAcPiSF	tify	tify domain	0.000901946
CoAcPiSF	T2SE	Type II/IV secretion system protein	0.000913316
CoAcPiSF	AAA_21	AAA domain	0.0010866
Top 10 Pfam-terms enriched in down-regulated genes in lateral roots
	PFAMID	description	p-value
CoAcRF	Glyco_hydro_2_N	Glycosyl hydrolases family 2, sugar binding domain	7.2858e-07
CoAcRF	BetaGal_dom4_5	Beta-galactosidase jelly roll domain	2.23377e-06
CoAcRF	Glyco_hydro_42	Beta-galactosidase	5.80205e-06
CoAcRF	Glyco_hydro_35	Glycosyl hydrolases family 35	6.78366e-06
CoAcRF	DUF1622	Protein of unknown function (DUF1622)	8.05506e-06
CoAcRF	MutS_V	MutS domain V	1.01654e-05
CoAcRF	ABC_membrane_2	ABC transporter transmembrane region 2	2.00477e-05
CoAcRF	DUF2703	Domain of unknown function (DUF2703)	2.15448e-05
CoAcRF	Gal_Lectin	Galactose binding lectin domain	7.29577e-05
CoAcRF	TOM20_plant	Plant specific mitochondrial import receptor subunit TOM20	0.000205818
CoAcPiRF	Chloroa_b-bind	Chlorophyll A-B binding protein	1.1079e-20
CoAcPiRF	Gp_dh_C	Glyceraldehyde 3-phosphate dehydrogenase, C-terminal domain	6.38075e-06
CoAcPiRF	PhosphMutase	2,3-bisphosphoglycerate-independent phosphoglycerate mutase	8.08115e-06
CoAcPiRF	NAD_binding_1	Oxidoreductase NAD-binding domain	0.000290488
CoAcPiRF	DUF2703	Domain of unknown function (DUF2703)	0.000376226
CoAcPiRF	Glycolytic	Fructose-bisphosphate aldolase class-I	0.000386633
CoAcPiRF	Pro_CA	Carbonic anhydrase	0.000425437
CoAcPiRF	DUF3475	Domain of unknown function (DUF3475)	0.000930975
CoAcPiRF	Chitin_bind_1	Chitin recognition protein	0.000985836
CoAcPiRF	HyaE	Hydrogenase-1 expression protein HyaE	0.00102956
CoAcSF	Kinesin	Kinesin motor domain	3.23191e-14
CoAcSF	Cu-oxidase_3	Multicopper oxidase	1.52074e-11
CoAcSF	Cu-oxidase	Multicopper oxidase	3.12728e-11
CoAcSF	Cu-oxidase_2	Multicopper oxidase	5.38963e-09
CoAcSF	Peptidase_S10	Serine carboxypeptidase	4.6067e-08
CoAcSF	peroxidase	Peroxidase	5.65964e-08
CoAcSF	Glyco_tranf_2_3	Glycosyltransferase like family 2	8.09815e-08
CoAcSF	Glycos_transf_2	Glycosyl transferase family 2	1.26761e-07
CoAcSF	Pollen_allerg_1	Pollen allergen	2.48863e-07
CoAcSF	SMC_N	RecF/RecN/SMC N terminal domain	3.24294e-07
CoAcPiSF	Chloroa_b-bind	Chlorophyll A-B binding protein	6.97359e-33
CoAcPiSF	adh_short	short chain dehydrogenase	6.17871e-07
CoAcPiSF	Gp_dh_C	Glyceraldehyde 3-phosphate dehydrogenase, C-terminal domain	7.94656e-07
CoAcPiSF	Lipase_GDSL	GDSL-like Lipase/Acylhydrolase	2.29968e-06
CoAcPiSF	PsbW	Photosystem II reaction centre W protein (PsbW)	2.30392e-06
CoAcPiSF	NAD_binding_10	NADH(P)-binding	3.89324e-06
CoAcPiSF	Lipase_GDSL_2	GDSL-like Lipase/Acylhydrolase family	3.95442e-06
CoAcPiSF	NAD_binding_6	Ferric reductase NAD binding domain	1.53983e-05
CoAcPiSF	NAD_binding_1	Oxidoreductase NAD-binding domain	1.65192e-05
CoAcPiSF	Transferase	Transferase family	3.49352e-05
Top 10 Pfam-terms enriched in down-regulated genes in leaves
CoAcRF	Herpes_IE1	Cytomegalovirus IE1 protein	8.20905e-06
CoAcRF	Pkinase	Protein kinase domain	3.20171e-05
CoAcRF	Lyase_aromatic	Aromatic amino acid lyase	9.39802e-05
CoAcRF	Pkinase_Tyr	Protein tyrosine kinase	0.000107336
CoAcRF	ABC2_membrane_3	ABC-2 family transporter protein	0.000345247
CoAcRF	Aminotran_5	Aminotransferase class-V	0.000434282
CoAcRF	SP_C-Propep	Surfactant protein C, N terminal propeptide	0.00050409
CoAcRF	Fer4_12	4Fe-4S single cluster domain	0.000577137
CoAcRF	RRM_2	RNA recognition motif 2	0.000828556
CoAcRF	Cu-oxidase_3	Multicopper oxidase	0.000855609
CoAcPiRF	Lyase_aromatic	Aromatic amino acid lyase	2.90009e-07
CoAcPiRF	Cortexin	Cortexin of kidney	3.61121e-05
CoAcPiRF	DUF1100	Alpha/beta hydrolase of unknown function (DUF1100)	5.87439e-05
CoAcPiRF	APH	Phosphotransferase enzyme family	8.85374e-05
CoAcPiRF	Pkinase	Protein kinase domain	0.000123769
CoAcPiRF	Calreticulin	Calreticulin family	0.000195052
CoAcPiRF	Bravo_FIGEY	C-terminal domain of Fibronectin type III	0.000213295
CoAcPiRF	DAHP_synth_2	Class-II DAHP synthetase family	0.000241369
CoAcPiRF	Rhabdo_glycop	Rhabdovirus spike glycoprotein	0.000252358
CoAcPiRF	VRR_NUC	VRR-NUC domain	0.000276226
CoAcSF	Chloroa_b-bind	Chlorophyll A-B binding protein	2.30838e-16
CoAcSF	PC-Esterase	GDSL/SGNH-like Acyl-Esterase family found in Pmr5 and Cas1p	1.56135e-10
CoAcSF	PMR5N	PMR5 N terminal Domain	2.42608e-09
CoAcSF	Tubulin_C	Tubulin C-terminal domain	7.50284e-09
CoAcSF	Sucrose_synth	Sucrose synthase	1.18592e-08
CoAcSF	Kinesin	Kinesin motor domain	1.18636e-07
CoAcSF	3Beta_HSD	3-beta hydroxysteroid dehydrogenase/isomerase family	1.59976e-07
CoAcSF	adh_short	short chain dehydrogenase	2.77712e-07
CoAcSF	FAE1_CUT1_RppA	FAE1/Type III polyketide synthase-like protein	2.94357e-07
CoAcSF	Tubulin	Tubulin/FtsZ family, GTPase domain	4.68735e-07
CoAcPiSF	GASA	Gibberellin regulated protein	3.48105e-05
CoAcPiSF	AFG1_ATPase	AFG1-like ATPase	7.31053e-05
CoAcPiSF	PhosphMutase	2,3-bisphosphoglycerate-independent phosphoglycerate mutase	0.000101376
CoAcPiSF	SH3_2	Variant SH3 domain	0.000191086
CoAcPiSF	Baculo_11_kDa	Baculovirus 11 kDa family	0.000358778
CoAcPiSF	TrkA_C	TrkA-C domain	0.000412576
CoAcPiSF	Oxysterol_BP	Oxysterol-binding protein	0.000778124
CoAcPiSF	DUF1191	Protein of unknown function (DUF1191)	0.0011484
CoAcPiSF	Bac_DnaA	Bacterial dnaA protein	0.00120747
CoAcPiSF	Malectin	Di-glucose binding within endoplasmic reticulum	0.00138179

## Sheet: Top 10 enriched Gene Ontology 
Additional file 5 The most significantly enriched Gene Ontology terms
The comparisons depicted are for the following pairs of roots and leaves of microcuttings during root flush (RF) and shoot flush (SF):
Control versus AcH 505-inoculated (CoAc) and Control versus AcH 505- and P. croceum-inoculated (CoAcPi).
GO enrichment analysis was implemented by GOseq
Top 10 GO-terms enriched in up-regulated genes in lateral roots
	GOID	cat	description	pvalue
CoAcRF	GO:0006073	BP	cellular glucan metabolic process	5.38678e-08
CoAcRF	GO:0016762	MF	xyloglucan:xyloglucosyl transferase activity	5.38678e-08
CoAcRF	GO:0045792	BP	negative regulation of cell size	2.24351e-05
CoAcRF	GO:0048046	CC	apoplast	8.33104e-05
CoAcRF	GO:0004553	MF	hydrolase activity, hydrolyzing O-glycosyl compounds	0.000106558
CoAcRF	GO:0006290	BP	pyrimidine dimer repair	0.000243315
CoAcRF	GO:0048281	BP	inflorescence morphogenesis	0.000560823
CoAcRF	GO:0009505	CC	plant-type cell wall	0.00151396
CoAcRF	GO:0030983	MF	mismatched DNA binding	0.00207873
CoAcRF	GO:0009617	BP	response to bacterium	0.00223489
CoAcPiRF	GO:0009505	CC	plant-type cell wall	2.51316e-18
CoAcPiRF	GO:0006869	BP	lipid transport	1.09761e-07
CoAcPiRF	GO:0006073	BP	cellular glucan metabolic process	1.38476e-07
CoAcPiRF	GO:0016762	MF	xyloglucan:xyloglucosyl transferase activity	1.38476e-07
CoAcPiRF	GO:0048046	CC	apoplast	1.50015e-07
CoAcPiRF	GO:0005199	MF	structural constituent of cell wall	5.17e-07
CoAcPiRF	GO:0016023	CC	cytoplasmic membrane-bounded vesicle	7.81644e-07
CoAcPiRF	GO:0009741	BP	response to brassinosteroid stimulus	1.5951e-05
CoAcPiRF	GO:0009506	CC	plasmodesma	1.9116e-05
CoAcPiRF	GO:0015078	MF	hydrogen ion transmembrane transporter activity	3.02826e-05
CoAcSF	GO:0003700	MF	sequence-specific DNA binding transcription factor activity	6.76777e-13
CoAcSF	GO:0009738	BP	abscisic acid mediated signaling pathway	5.98892e-11
CoAcSF	GO:0005886	CC	plasma membrane	1.70683e-10
CoAcSF	GO:0055114	BP	oxidation-reduction process	3.46456e-09
CoAcSF	GO:0042742	BP	defense response to bacterium	4.36014e-09
CoAcSF	GO:0004842	MF	ubiquitin-protein ligase activity	4.94049e-09
CoAcSF	GO:0005634	CC	nucleus	1.23178e-08
CoAcSF	GO:0009409	BP	response to cold	1.41206e-08
CoAcSF	GO:0006355	BP	regulation of transcription, DNA-dependent	2.39271e-08
CoAcSF	GO:0005515	MF	protein binding	3.35989e-08
CoAcPiSF	GO:0045261	CC	proton-transporting ATP synthase complex, catalytic core F(1)	9.8406e-05
CoAcPiSF	GO:0022904	BP	respiratory electron transport chain	0.000172591
CoAcPiSF	GO:0046933	MF	proton-transporting ATP synthase activity, rotational mechanism	0.000372479
CoAcPiSF	GO:0046961	MF	proton-transporting ATPase activity, rotational mechanism	0.000392231
CoAcPiSF	GO:0004129	MF	cytochrome-c oxidase activity	0.000479888
CoAcPiSF	GO:0015991	BP	ATP hydrolysis coupled proton transport	0.000489271
CoAcPiSF	GO:0015986	BP	ATP synthesis coupled proton transport	0.000490992
CoAcPiSF	GO:0002764	BP	immune response-regulating signaling pathway	0.000846207
CoAcPiSF	GO:0019199	MF	transmembrane receptor protein kinase activity	0.00104194
CoAcPiSF	GO:0009926	BP	auxin polar transport	0.00114127
Top 10 GO-terms enriched in up-regulated genes in leaves
	GOID	cat	description	pvalue
CoAcRF	GO:0048046	CC	apoplast	6.51753e-17
CoAcRF	GO:0006073	BP	cellular glucan metabolic process	5.41502e-12
CoAcRF	GO:0016762	MF	xyloglucan:xyloglucosyl transferase activity	5.41502e-12
CoAcRF	GO:0004553	MF	hydrolase activity, hydrolyzing O-glycosyl compounds	6.64188e-08
CoAcRF	GO:0055114	BP	oxidation-reduction process	6.83374e-07
CoAcRF	GO:0009505	CC	plant-type cell wall	1.71437e-06
CoAcRF	GO:0050832	BP	defense response to fungus	2.71901e-06
CoAcRF	GO:0009741	BP	response to brassinosteroid stimulus	8.12328e-06
CoAcRF	GO:0005618	CC	cell wall	1.28503e-05
CoAcRF	GO:0020037	MF	heme binding	1.50892e-05
CoAcPiRF	GO:0048046	CC	apoplast	8.24672e-07
CoAcPiRF	GO:0004645	MF	phosphorylase activity	3.58156e-05
CoAcPiRF	GO:0006869	BP	lipid transport	6.94816e-05
CoAcPiRF	GO:0008289	MF	lipid binding	7.3561e-05
CoAcPiRF	GO:0009505	CC	plant-type cell wall	8.70765e-05
CoAcPiRF	GO:0009501	CC	amyloplast	0.000102486
CoAcPiRF	GO:0052716	MF	hydroquinone:oxygen oxidoreductase activity	0.000115545
CoAcPiRF	GO:0000293	MF	ferric-chelate reductase activity	0.000353563
CoAcPiRF	GO:0031012	CC	extracellular matrix	0.000426688
CoAcPiRF	GO:0009266	BP	response to temperature stimulus	0.00044386
CoAcSF	GO:0048046	CC	apoplast	5.41628e-19
CoAcSF	GO:0046686	BP	response to cadmium ion	4.58137e-17
CoAcSF	GO:0055114	BP	oxidation-reduction process	1.10753e-15
CoAcSF	GO:0009570	CC	chloroplast stroma	9.59524e-14
CoAcSF	GO:0009941	CC	chloroplast envelope	1.00402e-13
CoAcSF	GO:0009507	CC	chloroplast	4.01069e-13
CoAcSF	GO:0080167	BP	response to karrikin	2.06789e-11
CoAcSF	GO:0005886	CC	plasma membrane	5.62269e-11
CoAcSF	GO:0016036	BP	cellular response to phosphate starvation	9.27761e-11
CoAcSF	GO:0005978	BP	glycogen biosynthetic process	2.04713e-10
CoAcPiSF	GO:0009507	CC	chloroplast	0.000250506
CoAcPiSF	GO:0005623	CC	cell	0.000307226
CoAcPiSF	GO:0006098	BP	pentose-phosphate shunt	0.000385242
CoAcPiSF	GO:0016208	MF	AMP binding	0.000440353
CoAcPiSF	GO:0008756	MF	o-succinylbenzoate-CoA ligase activity	0.000493025
CoAcPiSF	GO:0000023	BP	maltose metabolic process	0.000721847
CoAcPiSF	GO:0019252	BP	starch biosynthetic process	0.00130517
CoAcPiSF	GO:0043085	BP	positive regulation of catalytic activity	0.00167462
CoAcPiSF	GO:0006816	BP	calcium ion transport	0.00196737
CoAcPiSF	GO:0003724	MF	RNA helicase activity	0.00221397
Top 10 GO-terms enriched in down-regulated genes in lateral roots
	GOID	cat	description	p-value
CoAcRF	GO:0005975	BP	carbohydrate metabolic process	7.75452e-06
CoAcRF	GO:0015916	BP	fatty-acyl-CoA transport	8.05506e-06
CoAcRF	GO:0046861	CC	glyoxysomal membrane	8.05506e-06
CoAcRF	GO:0004565	MF	beta-galactosidase activity	1.44218e-05
CoAcRF	GO:0046556	MF	alpha-N-arabinofuranosidase activity	5.45076e-05
CoAcRF	GO:0010214	BP	seed coat development	0.000233955
CoAcRF	GO:0010030	BP	positive regulation of seed germination	0.000251027
CoAcRF	GO:0048046	CC	apoplast	0.000340355
CoAcRF	GO:0005618	CC	cell wall	0.000359615
CoAcRF	GO:0009505	CC	plant-type cell wall	0.00137207
CoAcPiRF	GO:0016168	MF	chlorophyll binding	8.20529e-20
CoAcPiRF	GO:0009765	BP	photosynthesis, light harvesting	1.83496e-16
CoAcPiRF	GO:0018298	BP	protein-chromophore linkage	8.15228e-16
CoAcPiRF	GO:0010287	CC	plastoglobule	3.45112e-15
CoAcPiRF	GO:0009522	CC	photosystem I	8.29564e-15
CoAcPiRF	GO:0009535	CC	chloroplast thylakoid membrane	7.69374e-14
CoAcPiRF	GO:0009523	CC	photosystem II	3.09581e-13
CoAcPiRF	GO:0048046	CC	apoplast	1.06671e-09
CoAcPiRF	GO:0010218	BP	response to far red light	1.25561e-09
CoAcPiRF	GO:0009941	CC	chloroplast envelope	1.33102e-09
CoAcSF	GO:0005886	CC	plasma membrane	1.53232e-20
CoAcSF	GO:0055114	BP	oxidation-reduction process	1.0766e-19
CoAcSF	GO:0005507	MF	copper ion binding	4.93073e-19
CoAcSF	GO:0005618	CC	cell wall	3.12866e-18
CoAcSF	GO:0009505	CC	plant-type cell wall	1.488e-17
CoAcSF	GO:0048046	CC	apoplast	1.31842e-15
CoAcSF	GO:0003735	MF	structural constituent of ribosome	4.68949e-15
CoAcSF	GO:0007018	BP	microtubule-based movement	4.23542e-14
CoAcSF	GO:0000911	BP	cytokinesis by cell plate formation	4.70844e-14
CoAcSF	GO:0016021	CC	integral to membrane	1.11818e-12
CoAcPiSF	GO:0009535	CC	chloroplast thylakoid membrane	7.9714e-55
CoAcPiSF	GO:0009941	CC	chloroplast envelope	1.34617e-38
CoAcPiSF	GO:0016168	MF	chlorophyll binding	1.83621e-33
CoAcPiSF	GO:0009765	BP	photosynthesis, light harvesting	1.37117e-31
CoAcPiSF	GO:0009523	CC	photosystem II	4.65161e-30
CoAcPiSF	GO:0048046	CC	apoplast	8.33414e-30
CoAcPiSF	GO:0010287	CC	plastoglobule	2.48992e-29
CoAcPiSF	GO:0009522	CC	photosystem I	6.95263e-28
CoAcPiSF	GO:0010114	BP	response to red light	5.7887e-27
CoAcPiSF	GO:0010218	BP	response to far red light	7.61012e-27
Top 10 GO-terms enriched in down-regulated genes in leaves
	GOID	cat	description	p-value
CoAcRF	GO:0004489	MF	methylenetetrahydrofolate reductase (NADPH) activity	6.22008e-06
CoAcRF	GO:0006555	BP	methionine metabolic process	6.22008e-06
CoAcRF	GO:0071366	BP	cellular response to indolebutyric acid stimulus	6.90946e-05
CoAcRF	GO:0016841	MF	ammonia-lyase activity	0.000126639
CoAcRF	GO:0009963	BP	positive regulation of flavonoid biosynthetic process	0.000192481
CoAcRF	GO:0009913	BP	epidermal cell differentiation	0.000206344
CoAcRF	GO:0004674	MF	protein serine/threonine kinase activity	0.000229792
CoAcRF	GO:0006559	BP	L-phenylalanine catabolic process	0.000296311
CoAcRF	GO:0046686	BP	response to cadmium ion	0.000401215
CoAcRF	GO:0046274	BP	lignin catabolic process	0.000453012
CoAcPiRF	GO:0009698	BP	phenylpropanoid metabolic process	9.24437e-09
CoAcPiRF	GO:0016841	MF	ammonia-lyase activity	3.42095e-07
CoAcPiRF	GO:0006559	BP	L-phenylalanine catabolic process	1.22528e-06
CoAcPiRF	GO:0033587	BP	shikimate biosynthetic process	1.49631e-06
CoAcPiRF	GO:0009423	BP	chorismate biosynthetic process	2.74226e-06
CoAcPiRF	GO:0055114	BP	oxidation-reduction process	2.96278e-06
CoAcPiRF	GO:0004489	MF	methylenetetrahydrofolate reductase (NADPH) activity	5.49742e-06
CoAcPiRF	GO:0006555	BP	methionine metabolic process	5.49742e-06
CoAcPiRF	GO:0016207	MF	4-coumarate-CoA ligase activity	1.02905e-05
CoAcPiRF	GO:0005788	CC	endoplasmic reticulum lumen	2.41569e-05
CoAcSF	GO:0009535	CC	chloroplast thylakoid membrane	1.19369e-22
CoAcSF	GO:0048046	CC	apoplast	1.25596e-21
CoAcSF	GO:0009765	BP	photosynthesis, light harvesting	7.69324e-21
CoAcSF	GO:0009523	CC	photosystem II	7.76392e-19
CoAcSF	GO:0009522	CC	photosystem I	2.18491e-18
CoAcSF	GO:0016168	MF	chlorophyll binding	1.12911e-17
CoAcSF	GO:0018298	BP	protein-chromophore linkage	3.25821e-15
CoAcSF	GO:0005874	CC	microtubule	5.13605e-15
CoAcSF	GO:0009941	CC	chloroplast envelope	1.67006e-13
CoAcSF	GO:0005886	CC	plasma membrane	3.27672e-13
CoAcPiSF	GO:0008142	MF	oxysterol binding	0.000589753
CoAcPiSF	GO:0006468	BP	protein phosphorylation	0.000635572
CoAcPiSF	GO:0016491	MF	oxidoreductase activity	0.000669645
CoAcPiSF	GO:0070838	BP	divalent metal ion transport	0.000765983
CoAcPiSF	GO:0009522	CC	photosystem I	0.000847127
CoAcPiSF	GO:0030003	BP	cellular cation homeostasis	0.000941252
CoAcPiSF	GO:0009089	BP	lysine biosynthetic process via diaminopimelate	0.000957625
CoAcPiSF	GO:0009765	BP	photosynthesis, light harvesting	0.00104669
CoAcPiSF	GO:0042026	BP	protein refolding	0.00113861
CoAcPiSF	GO:0008202	BP	steroid metabolic process	0.00132962
