# Supplementary material for: Large scale transcriptome analysis reveals interplay between development of forest trees and a beneficial mycorrhiza helper bacterium
Source: BMC Genomics. 2015 Sep 2;16(1):658. doi: 10.1186/s12864-015-1856-y (PMC4557895; doi:10.1186/s12864-015-1856-y)
Supplement: Additional file 6: — DECs associated with enriched Pfam and GO terms. (XLSX 57 kb) [file 12864_2015_1856_MOESM6_ESM.xlsx]

## Sheet: Pfam DEC
Additional file 6 Differentially expressed contigs associated with the enriched Protein family terms BZIP trnacription factors, Chitin binding protein, Chlorophyll binding protein,
Fasciclin, Lipid transfer protein, Phosphate induced protein 1, WRKY transcription factor and XET.
List of differentially expressed contigs at shoot flush (SF) and root flush (RF) in roots (R) and leaves (L) upon inoculation with AcH 505 (Ac) or in co-inoculation with Piloderma croceum (PiAc).
Significant upregulation was determined by edgeR with a threshold Benjamini-Hochberg adjusted p-value cutoff 0.01, indicated by "FDR",
and the function of the encoded protein was predicted by blastx against the Arabidopsis thaliana proteome.
Treatment	Contig	Log2 fold change	FDR	Arabidopsis homolog	Sequence description
BZIP transcription factors
CoAcLRF	comp39650_c0_seq7	1.83896	0.00030737	AT1G19490	BZIP transcription factor
CoAcLSF	comp28117_c0_seq1	0.484557	0.0093043	AT5G65210	Transcription factor TGA1
CoAcLSF	comp39650_c0_seq7	1.15233	5.20609e-11	AT1G19490	BZIP transcription factor
CoAcLSF	comp41447_c1_seq2	0.732325	2.17561e-07	AT5G15150	Homeodomain leucine zipper protein ATHB3
CoAcLSF	comp41743_c0_seq18	1.0046	6.4655e-06	AT5G11260	BZIP transcription factor HY5
CoAcLSF	comp42109_c0_seq2	3.52439	0.00223621	AT2G46270	G-box binding factor 3
CoAcLSF	comp42365_c0_seq4	0.605809	0.000705571	AT1G75390	BZIP transcription factor BZIP44
CoAcRRF	comp42109_c0_seq2	7.12234	0.000672291	AT2G46270	G-box binding factor 3
CoAcRSF	comp32326_c0_seq1	0.540697	9.1245e-16	AT5G65210	Transcription factor TGA1
CoAcRSF	comp34154_c0_seq4	0.58644	0.00479051	AT2G22540	Mads-box protein AGL22
CoAcRSF	comp35260_c0_seq1	0.598718	2.72232e-09	AT1G45249	ABA-responsive element-binding protein ABF2
CoAcRSF	comp35629_c0_seq1	-0.45422	0.000323363	AT1G75390	BZIP transcription factor BZIP44
CoAcRSF	comp36224_c1_seq1	-1.00118	0.00010992	AT1G58110	BZIP transcription factor
CoAcRSF	comp37625_c3_seq1	0.497005	6.64999e-05	AT4G34000	ABA-responsive element-binding protein ABF3
CoAcRSF	comp39650_c0_seq7	1.68774	3.6658e-09	AT1G19490	BZIP transcription factor
CoAcRSF	comp42109_c0_seq1	0.681909	2.55952e-11	AT2G46270	G-box binding factor 3
CoAcRSF	comp42109_c0_seq2	1.25002	0.000280067	AT2G46270	G-box binding factor 3
CoAcRSF	comp42109_c0_seq4	0.808894	0.00648196	AT2G46270	G-box binding factor 3
CoAcRSF	comp42365_c0_seq4	-0.572183	5.45641e-07	AT1G75390	BZIP transcription factor BZIP44
CoAcRSF	comp43059_c1_seq1	0.729133	3.0382e-14	AT4G36730	G-box binding factor 1
CoAcRSF	comp43318_c0_seq3	0.936062	0.00708891	AT5G24800	BZIP transcription factor BZIP9
CoAcRSF	comp43318_c0_seq7	0.94097	2.50918e-06	AT5G24800	BZIP transcription factor BZIP9
CoAcRSF	comp43318_c0_seq9	1.0718	3.96211e-08	AT5G28770	BZIP transcription factor BZIP63
Fasciclin-like arabinogalactan-protein
CoAcLRF	comp19922_c1_seq1	1.3955	0.0334336	AT2G35860	Fasciclin-like arabinogalactan-protein 16 (FLA16)
CoAcLRF	comp28232_c0_seq1	2.34267	0.000464261	AT2G45470	Fasciclin-like arabinogalactan-protein 8 (FLA8)
CoAcLSF	comp22927_c0_seq1	-0.821044	0.0164365	AT5G03170	Fasciclin-like arabinogalactan-protein 11 (FLA11)
CoAcLSF	comp27620_c0_seq1	-1.40612	0.000277437	AT5G03170	Fasciclin-like arabinogalactan-protein 11 (FLA11)
CoAcLSF	comp22814_c0_seq1	-0.882242	0.00022774	AT5G60490	Fasciclin-like arabinogalactan-protein 12 (FLA12)
CoAcRSF	comp44091_c0_seq1	-0.538562	2.04775e-05	AT2G20520	Fasciclin-like arabinogalactan protein 6 (FLA6)
CoAcRSF	comp28232_c0_seq1	-0.550492	2.83571e-13	AT2G45470	Fasciclin-like arabinogalactan-protein 8 (FLA8)
CoPiAcLRF	comp28232_c0_seq1	1.94948	0.000552766	AT2G45470	Fasciclin-like arabinogalactan-protein 8 (FLA8)
CoPiAcRRF	comp19854_c0_seq1	0.867945	0.00220281	AT2G04780	Fasciclin-like arabinogalactan-protein 7 (FLA7)
CoPiAcRRF	comp44091_c0_seq1	0.968557	0.000333709	AT2G20520	Fasciclin-like arabinogalactan protein 6 (FLA6)
CoPiAcRRF	comp28232_c0_seq1	1.23997	3.24347e-09	AT2G45470	Fasciclin-like arabinogalactan-protein 8 (FLA8)
CoPiAcRRF	comp38483_c0_seq1	1.10074	1.12089e-05	AT5G55730	Fasciclin-like arabinogalactan-protein 1 (FLA1)
CoPiAcRRF	comp22814_c0_seq1	0.902848	0.0220469	AT5G60490	Fasciclin-like arabinogalactan-protein 12 (FLA12)
Chitin binding protein
CoAcLRF	comp42425_c1_seq10	-1.20078	0.00607604	AT3G12500	Basic chitinase, PR3
CoAcLSF	comp32814_c0_seq1	-0.737487	4.60382e-17	AT3G12500	Basic chitinase, PR3
CoAcLSF	comp34984_c0_seq3	-0.910091	3.40973e-31	AT3G16920	Chitinase-like protein 2 CTL2
CoAcLSF	comp35193_c0_seq2	-1.27036	1.17829e-10	AT3G54420	Chitinase class IV EP3
CoAcRSF	comp32814_c0_seq1	1.46034	7.63689e-06	AT3G12500	Basic chitinase, PR3
CoAcRSF	comp39593_c0_seq1	-0.696255	2.04388e-06	AT3G54420	Chitinase class IV EP3
CoAcRSF	comp40096_c0_seq1	0.82924	0.0041297	AT3G54420	Chitinase class IV EP3
CoAcRSF	comp42237_c6_seq7	1.58119	0.000236204	AT3G04720	Hevein-like chitin binding protein, PR4
CoAcRSF	comp42425_c1_seq8	-1.14869	0.000101862	AT3G12500	Basic chitinase, PR3
CoAcRSF	comp42963_c0_seq1	1.09755	7.49195e-08	AT4G19810	Chitinase class V CHIC
CoAcRSF	comp42963_c0_seq5	2.60546	0.00147065	AT4G19810	Chitinase class V CHIC
CoAcRSF	comp42963_c0_seq7	3.07057	0.00286675	AT4G19810	Chitinase class V CHIC
CoPiAcLSF	comp35193_c0_seq2	-1.26109	0.00360514	AT3G54420	Chitinase class IV EP3
CoPiAcRRF	comp32814_c0_seq1	-0.796612	0.00732475	AT3G12500	Basic chitinase, PR3
CoPiAcRSF	comp39593_c0_seq2	-1.34614	0.00363709	AT3G54420	Chitinase class IV EP3
Chlorophyll binding protein
CoAcLSF	comp20113_c0_seq1	-1.13406	1.36956e-05	AT2G34420	Photosystem II type I chlorophyll a/b-binding protein B1B2
CoAcLSF	comp23449_c0_seq1	-0.804125	0.000521519	AT1G15820	Photosystem II protein LHCB6
CoAcLSF	comp23449_c0_seq1	-0.804111	4.23426e-72	AT1G15820	Photosystem II type I chlorophyll a/b-binding protein LHCB6
CoAcLSF	comp37704_c0_seq1	-0.997157	2.7097e-05	AT2G34420	Photosystem II type I chlorophyll a/b-binding protein LHCB1.5
CoAcLSF	comp37704_c0_seq2	-1.66598	2.14608e-08	AT2G34420	Photosystem II type I chlorophyll a/b-binding protein LHCB1.5
CoAcLSF	comp37704_c0_seq3	-0.943988	0.00977196	AT2G34420	Photosystem II type I chlorophyll a/b-binding protein LHCB1.5
CoAcLSF	comp38297_c0_seq1	-0.810924	0.000354243	AT5G54270	Photosystem II type I chlorophyll a/b-binding protein LHCB3
CoAcLSF	comp38297_c0_seq3	-0.970139	6.79397e-06	AT2G05100	Photosystem II type I chlorophyll a/b-binding protein LHCB1.5
CoAcLSF	comp38297_c0_seq8	-1.15507	0.000447812	AT1G29930	Photosystem II type I chlorophyll a/b-binding protein LHCB1.3
CoAcLSF	comp43839_c0_seq1	-0.664112	0.0446143	AT3G47470	Photosystem I chlorophyll a/b-binding protein LHCA4
CoAcLSF	comp43849_c0_seq1	-0.795783	0.00115812	AT3G08940	Photosystem II type I chlorophyll a/b-binding protein LHCB4.2
CoAcRSF	comp37704_c0_seq2	-1.05247	0.000309573	AT2G34420	Photosystem II type I chlorophyll a/b-binding protein LHCB1.5
CoPiAcLSF	comp37704_c0_seq1	-0.8195	0.00484896	AT2G34420	Photosystem II type I chlorophyll a/b-binding protein LHCB1.5
CoPiAcLSF	comp37704_c0_seq2	-1.26689	0.000343065	AT2G34420	Photosystem II type I chlorophyll a/b-binding protein LHCB1.5
CoPiAcRRF	comp23449_c0_seq1	-1.20937	9.3043e-05	AT1G15820	Photosystem II type I chlorophyll a/b-binding protein LHCB6
CoPiAcRRF	comp37704_c0_seq2	-2.6205	0.00152685	AT2G34420	Photosystem II type I chlorophyll a/b-binding protein LHCB1.5
CoPiAcRRF	comp38297_c0_seq1	-1.50062	1.89735e-06	AT5G54270	Photosystem II type I chlorophyll a/b-binding protein LHCB3
CoPiAcRRF	comp38297_c0_seq7	-1.92593	0.0159793	AT1G29930	Photosystem II type I chlorophyll a/b-binding protein LHCB1.3
CoPiAcRSF	comp20005_c0_seq1	-2.86918	5.9696e-20	AT5G28450	Chlorophyll A-B binding family protein
CoPiAcRSF	comp20113_c0_seq1	-3.21395	1.2353e-28	AT2G34420	Photosystem II type I chlorophyll a/b-binding protein B1B2
CoPiAcRSF	comp22475_c0_seq1	-3.17855	7.42631e-31	AT3G54890	Photosystem I protein LHCA1
CoPiAcRSF	comp22793_c0_seq1	-2.94293	1.52674e-19	AT1G44575	Photosystem II protein NPQ4
CoPiAcRSF	comp23449_c0_seq1	-2.85065	8.95501e-21	AT1G15820	Photosystem II protein LHCB6
CoPiAcRSF	comp23449_c0_seq1	-2.84795	1.2706e-14	AT1G15820	Photosystem II type I chlorophyll a/b-binding protein LHCB6
CoPiAcRSF	comp31931_c0_seq2	-2.62218	7.40657e-07	AT1G19150	Photosystem II type I chlorophyll a/b-binding protein LHCA6
CoPiAcRSF	comp31999_c0_seq1	-3.36099	4.65556e-06	AT2G40100	Photosystem II type I chlorophyll a/b-binding protein LHCB4.3
CoPiAcRSF	comp31999_c1_seq1	-1.94826	3.12389e-11	AT5G01530	Photosystem II type I chlorophyll a/b-binding protein LHCB4.1
CoPiAcRSF	comp35060_c0_seq3	-5.62086	5.32647e-07	AT1G45474	Photosystem I chlorophyll a/b-binding protein LHCA5
CoPiAcRSF	comp37704_c0_seq2	-3.92287	5.50167e-44	AT2G34420	Photosystem II type I chlorophyll a/b-binding protein LHCB1.5
CoPiAcRSF	comp37704_c0_seq3	-3.65087	7.72755e-06	AT2G34420	Photosystem II type I chlorophyll a/b-binding protein LHCB1.5
CoPiAcRSF	comp37704_c0_seq7	-3.15989	5.27595e-13	AT2G34420	Photosystem II type I chlorophyll a/b-binding protein LHCB1.5
CoPiAcRSF	comp38297_c0_seq1	-3.14973	3.61587e-35	AT5G54270	Photosystem II type I chlorophyll a/b-binding protein LHCB3
CoPiAcRSF	comp38297_c0_seq10	-3.17068	1.66856e-15	AT2G05100	Photosystem II type I chlorophyll a/b-binding protein LHCB1.5
CoPiAcRSF	comp38297_c0_seq12	-6.23235	0.00538277	AT1G29930	Photosystem II type I chlorophyll a/b-binding protein LHCB1.3
CoPiAcRSF	comp38297_c0_seq3	-2.90768	2.32691e-28	AT2G05100	Photosystem II type I chlorophyll a/b-binding protein LHCB1.5
CoPiAcRSF	comp38297_c0_seq4	-2.961	6.88161e-06	AT2G05100	Photosystem II type I chlorophyll a/b-binding protein LHCB1.5
CoPiAcRSF	comp38297_c0_seq7	-3.07452	5.73098e-31	AT1G29930	Photosystem II type I chlorophyll a/b-binding protein LHCB1.3
CoPiAcRSF	comp38297_c0_seq8	-3.02804	0.00131592	AT1G29930	Photosystem II type I chlorophyll a/b-binding protein LHCB1.3
CoPiAcRSF	comp43839_c0_seq1	-3.20865	3.53258e-35	AT3G47470	Photosystem I chlorophyll a/b-binding protein LHCA4
CoPiAcRSF	comp43845_c0_seq1	-2.55526	6.59181e-26	AT1G61520	Photosystem I chlorophyll a/b-binding protein LHCA3
CoPiAcRSF	comp43849_c0_seq1	-3.01712	3.04219e-34	AT3G08940	Photosystem II type I chlorophyll a/b-binding protein LHCB4.2
CoPiAcRSF	comp43890_c0_seq1	-2.67754	3.43998e-22	AT4G10340	Photosystem II type I chlorophyll a/b-binding protein LHCB5
Lipid transfer protein
CoAcLRF	comp29167_c0_seq1	2.51683	0.00012011	AT3G53980	Lipid-transfer protein
CoAcLRF	comp30075_c0_seq1	1.79418	0.00477711	AT5G05960	Lipid-transfer protein
CoAcLSF	comp37383_c0_seq2	-0.516497	0.00175292	AT2G10940	Lipid-transfer protein
CoAcLSF	comp30052_c0_seq1	0.769339	1.07777e-33	AT2G38540	Lipid-transfer protein LTP1 (PR14)
CoAcLSF	comp29167_c0_seq1	0.841559	1.32238e-05	AT3G53980	Lipid-transfer protein
CoAcRSF	comp23117_c0_seq1	-1.11478	0.00241426	AT1G48750	Lipid-transfer protein
CoAcRSF	comp35911_c0_seq3	-2.65768	0.00961003	AT1G62500	Lipid-transfer protein
CoAcRSF	comp43842_c0_seq1	0.505899	5.23196e-10	AT2G18370	Lipid-transfer protein
CoAcRSF	comp22808_c0_seq1	-1.11926	0.00655285	AT2G38540	Lipid-transfer protein LTP1 (PR14)
CoAcRSF	comp29297_c0_seq1	0.921391	0.00486354	AT2G44300	Lipid-transfer protein
CoAcRSF	comp29167_c0_seq1	0.869427	2.74154e-28	AT3G53980	Lipid-transfer protein
CoPiAcLRF	comp30052_c0_seq1	0.919227	0.000689452	AT2G38540	Lipid-transfer protein LTP1 (PR14)
CoPiAcLRF	comp29167_c0_seq1	3.0688	2.28475e-06	AT3G53980	Lipid-transfer protein
CoPiAcLRF	comp30075_c0_seq1	2.17655	1.35568e-05	AT5G05960	Lipid-transfer protein
CoPiAcRRF	comp37383_c0_seq1	1.50697	5.76955e-08	AT2G10940	Lipid-transfer protein
CoPiAcRRF	comp37383_c0_seq2	1.70775	5.55384e-07	AT2G10940	Lipid-transfer protein
CoPiAcRRF	comp35069_c0_seq1	0.881436	0.00452394	AT3G18280	Lipid-transfer protein
CoPiAcRRF	comp21193_c0_seq1	0.914843	1.25915e-05	AT5G48485	Lipid-transfer protein defective in induced resistance DIR1
CoPiAcRRF	comp35354_c0_seq1	2.45133	1.03988e-09	AT5G48490	Lipid-transfer protein
CoPiAcRSF	comp44038_c0_seq1	-3.05022	6.33808e-07	AT1G27950	Lipid transfer protein LTPG1
CoPiAcRSF	comp21193_c0_seq1	-1.27954	0.0018322	AT5G48485	Lipid-transfer protein defective in induced resistance DIR1
Phosphate induced protein 1
CoAcLRF	comp34161_c0_seq1	2.61481	0.00462737	AT2G17230	Cell wall protein exordium like EXL5
CoAcLRF	comp38154_c0_seq3	2.47241	2.59794e-06	AT4G08950	Cell wall protein exordium EXO
CoAcLRF	comp38154_c0_seq6	5.70125	0.00656859	AT4G08950	Cell wall protein exordium EXO
CoAcLRF	comp43530_c2_seq2	3.05989	5.41872e-09	AT4G08950	Cell wall protein exordium EXO
CoAcLRF	comp43530_c2_seq3	2.74667	2.7976e-07	AT4G08950	Cell wall protein exordium EXO
CoAcLRF	comp43530_c2_seq5	3.27552	3.00579e-10	AT4G08950	Cell wall protein exordium EXO
CoAcLSF	comp43530_c2_seq2	0.802363	2.97317e-11	AT4G08950	Cell wall protein exordium EXO
CoAcLSF	comp43530_c2_seq3	0.690019	5.11231e-05	AT4G08950	Cell wall protein exordium EXO
CoAcLSF	comp43530_c2_seq5	1.58712	2.70905e-20	AT4G08950	Cell wall protein exordium EXO
CoAcRRF	comp34161_c0_seq1	1.65181	1.25877e-05	AT2G17230	Cell wall protein exordium like EXL5
CoAcRRF	comp39841_c1_seq1	1.11496	5.99675e-05	AT5G51550	Cell wall protein exordium like EXL3
CoAcRSF	comp31240_c1_seq1	-3.53399	0.000484043	AT5G64260	Cell wall protein exordium like EXL2
CoAcRSF	comp33895_c0_seq1	0.727668	2.98733e-42	AT5G64260	Cell wall protein exordium like EXL2
CoAcRSF	comp38154_c0_seq2	-0.885111	8.19945e-14	AT4G08950	Cell wall protein exordium EXO
CoAcRSF	comp38154_c0_seq3	-0.976502	3.40015e-08	AT4G08950	Cell wall protein exordium EXO
CoAcRSF	comp38154_c0_seq5	-1.34421	5.07566e-34	AT4G08950	Cell wall protein exordium EXO
CoAcRSF	comp43530_c2_seq2	-1.20909	2.70018e-21	AT4G08950	Cell wall protein exordium EXO
CoAcRSF	comp43530_c2_seq3	-1.10522	7.54376e-14	AT4G08950	Cell wall protein exordium EXO
CoAcRSF	comp43530_c2_seq5	-1.93373	1.11701e-10	AT4G08950	Cell wall protein exordium EXO
CoPiAcRRF	comp34161_c0_seq1	1.64755	4.2669e-10	AT2G17230	Cell wall protein exordium like EXL5
CoPiAcRRF	comp38154_c0_seq3	1.3573	0.00529846	AT4G08950	Cell wall protein exordium EXO
CoPiAcRRF	comp38154_c0_seq5	1.05001	8.40926e-05	AT4G08950	Cell wall protein exordium EXO
CoPiAcRRF	comp38154_c0_seq6	2.74298	0.00662991	AT4G08950	Cell wall protein exordium EXO
CoPiAcRRF	comp39841_c1_seq1	1.12711	1.191e-06	AT5G51550	Cell wall protein exordium like EXL3
CoPiAcRRF	comp43530_c2_seq2	1.6169	0.000422668	AT4G08950	Cell wall protein exordium EXO
CoPiAcRRF	comp43530_c2_seq3	1.83104	3.54669e-05	AT4G08950	Cell wall protein exordium EXO
CoPiAcRRF	comp43530_c2_seq5	1.73377	0.00449618	AT4G08950	Cell wall protein exordium EXO
WRKY transcription factor
CoAcLSF	comp37142_c0_seq1	0.837725	9.20162e-05	AT1G18860	WRKY transcription factor WRKY61
CoAcLSF	comp32807_c0_seq1	1.62229	1.70899e-14	AT1G29860	WRKY transcription factor WRKY71
CoAcLSF	comp32005_c0_seq2	-0.66226	5.93866e-15	AT1G80840	WRKY transcription factor WRKY40
CoAcLSF	comp36565_c0_seq1	0.583136	3.54117e-17	AT3G04670	WRKY transcription factor WRKY39
CoAcLSF	comp39122_c1_seq7	0.887616	3.76381e-10	AT3G56400	WRKY transcription factor WRKY70
CoAcLSF	comp35052_c0_seq1	0.558199	0.00446748	AT4G01250	WRKY transcription factor WRKY22
CoAcLSF	comp40564_c1_seq2	1.24435	0.000536136	AT4G23810	WRKY transcription factor WRKY53
CoAcLSF	comp21677_c0_seq1	-0.764508	6.74014e-08	AT5G13080	WRKY transcription factor WRKY75
CoAcLSF	comp37286_c0_seq2	8.09736	4.61419e-08	AT5G26170	WRKY transcription factor WRKY50
CoAcRRF	comp39122_c1_seq7	1.92221	0.0253624	AT3G56400	WRKY transcription factor WRKY70
CoAcRRF	comp40603_c0_seq2	1.61285	0.00586495	AT4G22070	WRKY transcription factor WRKY31
CoAcRSF	comp36421_c0_seq1	-0.613389	7.31939e-05	AT1G68150	WRKY transcription factor WRKY9
CoAcRSF	comp39877_c0_seq1	0.713627	0.00208866	AT1G68150	WRKY transcription factor WRKY9
CoAcRSF	comp22770_c0_seq1	1.25313	0.0257703	AT1G69310	WRKY transcription factor WRKY57
CoAcRSF	comp32005_c0_seq2	0.506406	0.00518124	AT1G80840	WRKY transcription factor WRKY40
CoAcRSF	comp33823_c0_seq1	0.852351	0.00849327	AT2G34830	WRKY transcription factor WRKY35
CoAcRSF	comp28939_c0_seq1	1.13884	0.00867671	AT3G01080	WRKY transcription factor WRKY58
CoAcRSF	comp42025_c4_seq1	0.582903	7.86789e-08	AT5G07100	WRKY transcription factor WRKY26
CoAcRSF	comp48744_c0_seq1	1.04091	0.00159024	AT5G52830	WRKY transcription factor WRKY27
CoPiAcRRF	comp39372_c0_seq3	1.10273	0.00137399	AT2G23320	WRKY transcription factor WRKY15
CoPiAcRSF	comp39372_c0_seq4	0.673353	0.0216622	AT2G23320	WRKY transcription factor WRKY15
CoPiAcRSF	comp42025_c0_seq1	0.64606	0.0344159	AT2G30590	WRKY transcription factor WRKY21
Xyloglucan Endotransglucosylase Hydrolases
CoAcLRF	comp22994_c1_seq1	1.61034	3.74996e-06	AT4G25810	XTH23, defence response
CoAcLRF	comp28842_c0_seq1	2.50122	3.33185e-08	AT4G03210	XTH9, meristem growth
CoAcLRF	comp33773_c0_seq2	2.97198	2.75584e-06	AT5G57560	XTH22, abiotic and biotic stress response
CoAcLRF	comp40797_c1_seq7	1.98876	3.10626e-17	AT1G10550	XTH33, cell wall modifications
CoAcLRF	comp43120_c0_seq11	3.52514	1.81998e-06	AT4G25810	XTH23, defence response
CoAcLRF	comp43120_c0_seq7	6.79525	0.00269585	AT4G25810	XTH23, defence response
CoAcLSF	comp19836_c0_seq1	0.267958	0.00279037	AT5G13870	XTH5, cell wall modifications
CoAcLSF	comp21531_c1_seq1	-0.918876	0.00512374	AT1G11545	XTH8, cell wall modifications
CoAcLSF	comp22994_c1_seq1	-0.416806	7.9953e-06	AT4G25810	XTH23, defence response
CoAcLSF	comp28842_c0_seq1	-0.649825	1.9173e-42	AT4G03210	XTH9, meristem growth
CoAcLSF	comp34821_c0_seq1	-1.25098	3.22462e-165	AT5G65730	XTH6, ABA response
CoAcLSF	comp35414_c0_seq1	-0.561856	4.16337e-06	AT2G36870	XTH32, cell wall modifications
CoAcLSF	comp37028_c2_seq1	0.578218	0.00939135	AT4G25810	XTH23, defence response
CoAcLSF	comp39943_c0_seq1	-1.52845	1.085e-05	AT4G14130	XTH15, abiotic stress response
CoAcLSF	comp39943_c0_seq4	-1.97994	8.7552e-06	AT3G23730	XTH16, cell wall modifications
CoAcLSF	comp40797_c1_seq7	1.81105	2.05618e-100	AT1G10550	XTH33, cell wall modifications
CoAcLSF	comp43120_c0_seq11	-0.567041	2.00167e-09	AT4G25810	XTH23, defence response
CoAcPiRRF	comp19836_c0_seq1	1.07962	4.18885e-07	AT5G13870	XTH5, cell wall modifications
CoAcPiRRF	comp20097_c0_seq1	1.19008	8.29323e-09	AT4G14130	XTH15, abiotic stress response
CoAcPiRRF	comp22994_c1_seq1	1.19345	1.15906e-07	AT4G25810	XTH23, defence response
CoAcPiRRF	comp37028_c2_seq1	1.00431	0.000623113	AT4G25810	XTH23, defence response
CoAcPiRRF	comp43120_c0_seq11	2.23689	6.57759e-17	AT4G25810	XTH23, defence response
CoAcPiRRF	comp43120_c0_seq6	8.65632	6.57979e-08	AT4G25810	XTH23, defence response
CoAcPiRSF	comp28842_c0_seq1	-0.932811	6.03734e-05	AT4G03210	XTH9, meristem growth
CoAcPiRSF	comp34821_c0_seq1	-3.18316	4.36863e-21	AT5G65730	XTH6, ABA response
CoAcPiRSF	comp43120_c0_seq1	-8.9516	8.8176e-12	AT4G25810	XTH23, defence response
CoAcRRF	comp20097_c0_seq1	1.11094	0.000242195	AT4G14130	XTH15, abiotic stress response
CoAcRRF	comp22994_c1_seq1	2.02188	2.48198e-11	AT4G25810	XTH23, defence response
CoAcRRF	comp35414_c0_seq1	-1.44488	2.72568e-07	AT2G36870	XTH32, cell wall modifications
CoAcRRF	comp43120_c0_seq11	2.55291	7.423e-07	AT4G25810	XTH23, defence response
CoAcRRF	comp43120_c0_seq6	8.79936	1.49635e-07	AT4G25810	XTH23, defence response
CoAcRSF	comp19836_c0_seq1	-0.391289	0.00467763	AT5G13870	XTH5, cell wall modifications
CoAcRSF	comp22994_c1_seq1	1.01715	4.56236e-67	AT4G25810	XTH23, defence response
CoAcRSF	comp33773_c0_seq2	1.28151	1.18805e-05	AT5G57560	XTH22, abiotic and biotic stress response
CoAcRSF	comp43120_c0_seq11	-1.82922	3.10021e-72	AT4G25810	XTH23, defence response
CoAcRSF	comp43120_c0_seq13	-1.70958	3.58763e-05	AT5G57560	XTH22, abiotic and biotic stress response
CoAcRSF	comp43120_c0_seq3	-6.32601	0.00927659	AT4G25810	XTH23, defence response
CoAcRSF	comp43120_c0_seq5	-2.99181	0.00567581	AT4G25810	XTH23, defence response

## Sheet: LRR&AP2 DEC
Additional file 6 Differentially expressed contigs selected based on their predicted biological functions,
including transcripts encoding receptor kinases and receptor-like proteins, and transcription factor.
List of differentially expressed contigs at shoot flush (SF) and root flush (RF) in roots (R) and leaves (L) upon inoculation with AcH 505 (Ac) or in co-inoculation with Piloderma croceum (PiAc).
Significant upregulation was determined by edgeR with a threshold Benjamini-Hochberg adjusted p-value cutoff 0.01, indicated by "FDR",
and the function of the encoded protein was predicted by blastx against the Arabidopsis thaliana proteome.
Treatment	Contig	Log2 fold change	FDR	Arabidopsis homolog	Protein function in Arabidopsis	Biological role or expression pattern in Arabidopsis
Signal transduction by LRR containing transmembrane receptor like proteins
CoAcLSF	comp18677_c0_seq1	-1.72373	1.05035e-05	AT4G28380	LRR family protein	Signal transduction
CoAcLSF	comp28607_c0_seq1	-0.3915	0.00389772	AT5G53890	LRR receptor-like PK	PSKR2; protein phosphorylation, response to wounding, transmembrane receptor protein tyrosine kinase signaling pathway
CoAcRSF	comp30167_c0_seq1	0.318148	3.55825e-07	AT3G43740	LRR family protein	Signal transduction
CoAcLSF	comp30167_c0_seq1	-0.370348	6.97088e-14	AT3G43740	LRR family protein	Signal transduction
CoAcLSF	comp30877_c0_seq1	2.11491	0.000570483	AT1G58190	LRR receptor like protein	RLP9; signal transduction
CoAcRSF	comp31038_c0_seq1	-0.619382	2.31738e-07	AT3G24240	LRR receptor-like PK	Protein phosphorylation, response to molecule of bacterial origin, signal transduction
CoAcLSF	comp31214_c1_seq1	-0.391403	1.64021e-05	AT5G48940	LRR receptor-like PK	Protein phosphorylation, response to molecule of bacterial origin, signal transduction
CoAcRSF	comp31933_c1_seq1	-0.432512	2.43374e-05	AT5G56040	LRR receptor-like PK	SKM2; meristem growth, response to molecule of bacterial origin, signal transduction
CoAcLSF	comp31933_c1_seq1	-0.629504	1.97168e-13	AT5G56040	LRR receptor-like PK	SKM2; meristem growth, response to molecule of bacterial origin, signal transduction
CoAcRSF	comp32427_c0_seq1	0.265269	0.000337596	AT3G13380	LRR receptor-like PK	BRL3; protein phosphorylation, signal transduction
CoAcRSF	comp33630_c0_seq1	-0.383803	0.00514881	AT5G01890	LRR receptor-like PK	PXC2; protein phosphorylation, regulation of meristem growth, signal transduction
CoAcLSF	comp34223_c1_seq1	-0.761244	9.98947e-05	AT5G49660	LRR receptor-like PK	XIP1; regulation of flavonoid biosynthetic process, response to molecule of bacterial origin, signal transduction
CoAcLRF	comp34315_c0_seq1	-1.09394	0.00826093	AT1G74170	LRR receptor like protein	RLP13; signal transduction
CoAcLSF	comp34315_c0_seq1	1.136	5.1065e-08	AT1G74170	LRR receptor like protein	RLP13; signal transduction
CoAcRSF	comp34550_c0_seq1	-0.631649	0.00295459	AT5G51560	LRR receptor-like PK	Protein phosphorylation, regulation of meristem growth
CoAcLSF	comp34550_c0_seq1	0.509925	0.00528615	AT5G51560	LRR receptor-like PK	Protein phosphorylation, regulation of meristem growth
CoAcRSF	comp35210_c0_seq1	-1.44555	5.92169e-27	AT3G51740	LRR receptor-like PK	IMK2; protein phosphorylation
CoAcLSF	comp35210_c0_seq1	-1.28448	1.35503e-15	AT3G51740	LRR receptor-like PK	IMK2; protein phosphorylation
CoAcPiRRF	comp35425_c0_seq1	0.716565	0.00731295	AT2G36570	LRR receptor-like PK	PXC1; protein phosphorylation
CoAcRSF	comp35901_c0_seq1	-0.804443	2.50896e-09	AT3G03770	LRR receptor-like PK	Protein phosphorylation, transmembrane receptor protein tyrosine kinase signaling pathway
CoAcLRF	comp35901_c0_seq1	1.51636	2.20402e-05	AT3G03770	LRR receptor-like PK	Protein phosphorylation, transmembrane receptor protein tyrosine kinase signaling pathway
CoAcLSF	comp35901_c0_seq1	0.386488	0.00122424	AT3G03770	LRR receptor-like PK	Protein phosphorylation, transmembrane receptor protein tyrosine kinase signaling pathway
CoAcRSF	comp36126_c0_seq1	-5.25901	0.00582356	AT1G17750	LRR receptor-like PK	PEPR2; abscisic acid and ethylene mediated signaling pathway, response to jasmonic acid stimulus
CoAcRSF	comp36310_c1_seq1	-0.528716	0.00300296	AT4G23740	LRR receptor-like PK	Protein phosphorylation, regulation of meristem growth
CoAcPiLRF	comp36594_c1_seq1	-0.909887	0.00453456	AT5G27060	LRR receptor like protein	RLP53; defense response, signal transduction
CoAcRSF	comp36761_c0_seq1	-0.519777	0.00305484	AT2G15320	LRR family protein	Signal transduction
CoAcLSF	comp37147_c0_seq2	6.59676	0.000465531	AT1G74180	LRR receptor like protein	RLP14; signal transduction
CoAcRSF	comp37569_c0_seq1	-0.553811	0.00261787	AT5G14210	LRR receptor-like PK	Protein phosphorylation, transmembrane receptor protein tyrosine kinase signaling pathway
CoAcRSF	comp37906_c0_seq1	-0.275521	3.88555e-05	AT3G23750	LRR receptor-like PK	Protein phosphorylation
CoAcRSF	comp38024_c0_seq1	-0.375071	0.00474306	AT4G20140	LRR receptor-like PK	GSO1; protein phosphorylation, transmembrane receptor protein tyrosine kinase signaling pathway
CoAcRSF	comp38313_c1_seq1	0.324229	1.49891e-06	AT5G54080	LRR receptor-like PK	PSKR2; protein phosphorylation, response to wounding, transmembrane receptor protein tyrosine kinase signaling pathway
CoAcRSF	comp38313_c1_seq2	-0.451652	5.73718e-06	AT5G58300	LRR receptor-like PK	Protein phosphorylation, regulation of meristem growth
CoAcLSF	comp38313_c1_seq2	-0.363596	0.0015133	AT5G58300	LRR receptor-like PK	Protein phosphorylation, regulation of meristem growth
CoAcRSF	comp38911_c1_seq1	0.560299	8.19687e-08	AT5G61480	LRR receptor-like PK	PXY; organ morphogenesis, protein phosphorylation, regulation of meristem growth
CoAcLSF	comp39268_c0_seq1	-0.53974	0.003196	AT5G10290	LRR receptor-like PK	Protein phosphorylation
CoAcRSF	comp39335_c2_seq2	-1.78483	0.00969561	AT5G48940	LRR receptor-like PK	Protein phosphorylation, response to molecule of bacterial origin, signal transduction
CoAcRSF	comp39404_c2_seq1	-0.709876	3.93304e-08	AT2G45340	LRR receptor-like PK	Protein phosphorylation, regulation of meristem growth
CoAcRSF	comp39763_c1_seq1	-0.70749	1.39609e-05	AT4G36180	LRR receptor-like PK	Cell proliferation, signal transduction
CoAcRSF	comp39927_c0_seq1	0.510191	0.000761379	AT1G79620	LRR receptor-like PK	Cell wall biogenesis, protein phosphorylation
CoAcRSF	comp40559_c0_seq4	-0.371406	0.00506397	AT2G01950	LRR receptor-like PK	VH1; auxin mediated signaling pathway, regulation of meristem growth, signal transduction
CoAcRSF	comp40575_c0_seq1	1.65757	8.15676e-05	AT2G33060	LRR receptor like protein	RLP27; defense response, signal transduction
CoAcRSF	comp40732_c0_seq1	0.500738	8.46469e-05	AT3G23750	LRR receptor-like PK	Protein phosphorylation
CoAcPiRSF	comp40766_c2_seq2	0.847369	0.00549558	AT1G58190	LRR receptor like protein	RLP9; signal transduction
CoAcLSF	comp40766_c2_seq6	2.67531	0.000262602	AT5G27060	LRR receptor like protein	RLP53; defense response, signal transduction
CoAcLSF	comp40766_c3_seq2	2.85433	8.98666e-05	AT2G25470	LRR receptor like protein	RLP21; signal transduction
CoAcRSF	comp40886_c0_seq1	0.659169	0.000752881	AT4G29180	LRR receptor-like PK	Cell proliferation, signal transduction
CoAcLSF	comp41108_c1_seq1	-0.459922	1.24047e-12	AT1G72180	LRR receptor-like PK	Protein phosphorylation, response to molecule of bacterial origin, signal transduction
CoAcLSF	comp41318_c2_seq1	-0.707762	1.23093e-14	AT5G58540	LRR receptor-like PK	Plant-type cell wall biogenesis, protein phosphorylation, xylan biosynthetic process
CoAcRRF	comp41334_c0_seq1	5.15875	0.00900871	AT4G04220	LRR receptor like protein	RLP46; defense response, jasmonic acid mediated signaling pathway, salicylic acid mediated signaling pathway
CoAcLSF	comp41334_c0_seq4	4.33529	7.47964e-05	AT4G04220	LRR receptor like protein	RLP46; defense response, jasmonic acid mediated signaling pathway, salicylic acid mediated signaling pathway
CoAcRSF	comp41504_c0_seq2	0.768071	0.000438943	AT1G74170	LRR receptor like protein	RLP13; signal transduction
CoAcRSF	comp41546_c0_seq1	0.509796	1.77004e-07	AT1G66150	LRR receptor-like PK	TMK1; protein phosphorylation, signal transduction
CoAcPiLRF	comp41546_c0_seq1	1.01053	0.000712254	AT1G66150	LRR receptor-like PK	TMK1; protein phosphorylation, signal transduction
CoAcLSF	comp41546_c0_seq1	0.341868	0.00152307	AT1G66150	LRR receptor-like PK	TMK1; protein phosphorylation, signal transduction
CoAcPiLRF	comp41659_c0_seq1	-0.995551	0.00200423	AT1G09970	LRR receptor-like PK	RLK7; protein phosphorylation, defense response, signal transduction
CoAcRSF	comp41865_c0_seq1	0.252793	0.0012019	AT5G48380	LRR receptor-like PK	BIR1; defense response, salicylic acid mediated signaling pathway
CoAcRRF	comp41865_c0_seq4	0.992506	0.00265044	AT5G48380	LRR receptor-like PK	BIR1; defense response, salicylic acid mediated signaling pathway
CoAcLSF	comp41865_c0_seq4	0.415095	0.000388961	AT5G48380	LRR receptor-like PK	BIR1; defense response, salicylic acid mediated signaling pathway
CoAcRRF	comp41868_c0_seq2	1.18205	0.00153169	AT1G34420	LRR receptor-like PK	Defense response, protein phosphorylation, salicylic acid mediated signaling pathway
CoAcLSF	comp41868_c0_seq2	0.801621	1.92156e-16	AT1G34420	LRR receptor-like PK	Defense response, protein phosphorylation, salicylic acid mediated signaling pathway
CoAcPiRSF	comp41998_c0_seq1	1.04187	1.02282e-05	AT1G75820	LRR receptor-like PK	CLV1; cell differentiation, protein phosphorylation
CoAcRSF	comp42008_c1_seq2	0.268792	0.00136283	AT5G01850	LRR receptor-like PK	Protein phosphorylation
CoAcRSF	comp42108_c0_seq1	0.40049	1.56038e-06	AT5G51350	LRR receptor like protein	MOL1; protein phosphorylation
CoAcLSF	comp42210_c0_seq4	1.39975	1.81542e-11	AT3G57830	LRR receptor-like PK	Protein phosphorylation, transmembrane receptor protein tyrosine kinase signaling pathway
CoAcRSF	comp42300_c0_seq1	0.322553	3.15964e-09	AT5G65700	LRR receptor like protein	BAM1; protein phosphorylation
CoAcRSF	comp42458_c0_seq1	-0.41473	0.000739483	AT1G24650	LRR receptor-like PK	Protein phosphorylation
CoAcLRF	comp42458_c0_seq1	1.22593	0.00490512	AT1G24650	LRR receptor-like PK	Protein phosphorylation
CoAcLSF	comp42467_c0_seq2	0.396067	2.06868e-07	AT4G28490	LRR receptor-like PK	Protein phosphorylation
CoAcRRF	comp42549_c1_seq1	1.75239	9.45317e-05	AT3G05660	LRR receptor like protein	RLP33; defense response, jasmonic acid mediated signaling pathway, salicylic acid mediated signaling pathway
CoAcRSF	comp42549_c1_seq1	0.567072	0.00723194	AT3G05660	LRR receptor like protein	RLP33; defense response, jasmonic acid mediated signaling pathway, salicylic acid mediated signaling pathway
CoAcRSF	comp42644_c0_seq1	-1.03581	0.000397551	AT1G08590	LRR receptor-like PK	Protein phosphorylation, response to molecule of bacterial origin, signal transduction
CoAcRSF	comp42660_c0_seq2	1.31927	0.000141357	AT4G13920	LRR receptor like protein	RLP50; defense response, signal transduction
CoAcLSF	comp42715_c0_seq1	-1.05846	2.45202e-22	AT5G49760	LRR receptor-like PK	Protein phosphorylation
CoAcPiLSF	comp42715_c0_seq1	-1.27217	3.38546e-05	AT5G49760	LRR receptor-like PK	Protein phosphorylation
CoAcLSF	comp42715_c0_seq2	2.00179	1.04095e-11	AT5G49760	LRR receptor-like PK	Protein phosphorylation
CoAcRSF	comp42715_c0_seq3	0.616826	2.75549e-08	AT5G49760	LRR receptor-like PK	Protein phosphorylation
CoAcLSF	comp42919_c0_seq1	1.23317	1.17873e-06	AT5G25930	LRR receptor-like PK	Abscisic acid mediated signaling pathway, defense response
CoAcLSF	comp43093_c0_seq4	-1.15457	0.00650467	AT5G20480	LRR receptor-like PK	EFR; defense response, jasmonic acid mediated signaling pathway, salicylic acid mediated signaling pathway
CoAcLSF	comp43262_c1_seq1	2.12039	0.00184266	AT5G20480	LRR receptor-like PK	EFR; defense response, jasmonic acid mediated signaling pathway, salicylic acid mediated signaling pathway
CoAcLSF	comp43263_c0_seq2	1.72428	0.00247918	AT3G05660	LRR receptor like protein	RLP33; defense response, jasmonic acid mediated signaling pathway, salicylic acid mediated signaling pathway
CoAcLSF	comp43281_c0_seq1	0.553637	0.000692115	AT2G15080	LRR receptor like protein	RLP19; defense response, jasmonic acid mediated signaling pathway, salicylic acid mediated signaling pathway
CoAcRSF	comp43281_c0_seq5	6.46317	0.00724062	AT1G47890	LRR receptor like protein	RLP7; defense response, signal transduction
CoAcPiRSF	comp43281_c0_seq5	6.97058	0.000410092	AT1G47890	LRR receptor like protein	RLP7; defense response, signal transduction
CoAcLSF	comp43340_c1_seq7	-7.08511	0.00873988	AT1G47890	LRR receptor like protein	RLP7; defense response, signal transduction
CoAcRSF	comp43391_c0_seq1	0.581666	5.81641e-17	AT1G09970	LRR receptor-like PK	RLK7; protein phosphorylation, defense response, signal transduction
CoAcLSF	comp43391_c0_seq1	-0.484832	8.75909e-08	AT1G09970	LRR receptor-like PK	RLK7; protein phosphorylation, defense response, signal transduction
CoAcLSF	comp43403_c0_seq1	-0.459179	1.32096e-15	AT1G06840	LRR receptor-like PK	Protein phosphorylation, transmembrane receptor protein tyrosine kinase signaling pathway
CoAcRSF	comp43439_c0_seq1	1.0913	0.000145144	AT5G40170	LRR receptor like protein	RLP54; defense response, jasmonic acid mediated signaling pathway, salicylic acid mediated signaling pathway
CoAcLSF	comp43439_c0_seq6	6.94707	0.00800144	AT5G40170	LRR receptor like protein	RLP54; defense response, jasmonic acid mediated signaling pathway, salicylic acid mediated signaling pathway
CoAcPiLSF	comp43439_c0_seq6	6.90727	0.00230628	AT5G40170	LRR receptor like protein	RLP54; defense response, jasmonic acid mediated signaling pathway, salicylic acid mediated signaling pathway
CoAcRSF	comp43444_c0_seq1	0.508367	1.63888e-05	AT5G25930	LRR receptor-like PK	Abscisic acid mediated signaling pathway, defense response
CoAcPiLRF	comp43444_c0_seq1	-0.903978	0.000492733	AT5G25930	LRR receptor-like PK	Abscisic acid mediated signaling pathway, defense response
CoAcLSF	comp43450_c0_seq1	1.05724	6.49104e-09	AT3G47110	LRR receptor-like PK	Protein phosphorylation, transmembrane receptor protein tyrosine kinase signaling pathway
CoAcLSF	comp43450_c0_seq4	1.93195	0.00377386	AT5G20480	LRR receptor-like PK	EFR; defense response, jasmonic acid mediated signaling pathway, salicylic acid mediated signaling pathway
CoAcLSF	comp43450_c0_seq5	1.34362	2.74787e-07	AT3G47110	LRR receptor-like PK	Protein phosphorylation, transmembrane receptor protein tyrosine kinase signaling pathway
CoAcRSF	comp43465_c2_seq1	0.891619	6.78557e-06	AT4G08850	LRR receptor-like PK	Protein phosphorylation
CoAcPiRSF	comp43486_c1_seq1	1.1797	0.0075426	AT1G47890	LRR receptor like protein	RLP7; defense response, signal transduction
CoAcPiLSF	comp43486_c1_seq1	2.23702	1.65809e-07	AT1G47890	LRR receptor like protein	RLP7; defense response, signal transduction
CoAcPiLSF	comp43486_c1_seq2	2.60359	0.00387723	AT3G28890	LRR receptor like protein	RLP7; defense response, signal transduction
CoAcRSF	comp43489_c1_seq2	-0.686507	2.01226e-05	AT5G56040	LRR receptor-like PK	SKM2; meristem growth, response to molecule of bacterial origin, signal transduction
CoAcLSF	comp43489_c1_seq2	-0.568465	2.12906e-10	AT5G56040	LRR receptor-like PK	SKM2; meristem growth, response to molecule of bacterial origin, signal transduction
CoAcRSF	comp43491_c1_seq13	7.12562	0.000467863	AT2G33060	LRR receptor like protein	RLP27; defense response, signal transduction
CoAcLRF	comp43518_c1_seq10	-5.55086	3.60836e-08	AT1G07650	LRR receptor-like PK	Protein phosphorylation, transmembrane receptor protein tyrosine kinase signaling pathway
CoAcRSF	comp43518_c1_seq22	0.363931	0.00679203	AT1G07650	LRR receptor-like PK	Protein phosphorylation, transmembrane receptor protein tyrosine kinase signaling pathway
CoAcRRF	comp43518_c1_seq35	7.57937	0.000379101	AT1G07650	LRR receptor-like PK	Protein phosphorylation, transmembrane receptor protein tyrosine kinase signaling pathway
CoAcRSF	comp43518_c1_seq39	0.726886	0.00022619	AT3G14840	LRR receptor-like PK	Protein phosphorylation
CoAcLRF	comp43518_c1_seq39	-1.42324	0.000134637	AT3G14840	LRR receptor-like PK	Protein phosphorylation
CoAcPiLRF	comp43518_c1_seq39	-1.63964	8.35487e-10	AT3G14840	LRR receptor-like PK	Protein phosphorylation
CoAcLSF	comp43518_c1_seq39	-1.41552	1.47089e-24	AT3G14840	LRR receptor-like PK	Protein phosphorylation
CoAcPiLSF	comp43518_c1_seq39	-2.87063	3.21816e-18	AT3G14840	LRR receptor-like PK	Protein phosphorylation
CoAcLSF	comp43549_c0_seq11	1.62909	6.33898e-07	AT1G47890	LRR receptor like protein	RLP7; defense response, signal transduction
CoAcLSF	comp43549_c0_seq5	1.28263	2.87213e-10	AT4G13810	LRR receptor like protein	RLP47; defense response, signal transduction
CoAcLSF	comp43660_c0_seq1	0.947385	0.0030068	AT5G25930	LRR receptor-like PK	Abscisic acid mediated signaling pathway, defense response
CoAcLSF	comp43708_c0_seq3	2.62629	0.00578509	AT1G74170	LRR receptor like protein	RLP13; signal transduction
CoAcPiRSF	comp43721_c0_seq1	1.99562	1.35011e-09	AT3G47110	LRR receptor-like PK	Protein phosphorylation, transmembrane receptor protein tyrosine kinase signaling pathway
CoAcRSF	comp43721_c0_seq2	0.668548	0.00798107	AT3G47110	LRR receptor-like PK	Protein phosphorylation, transmembrane receptor protein tyrosine kinase signaling pathway
CoAcPiRSF	comp43721_c0_seq2	1.13355	0.00120815	AT3G47110	LRR receptor-like PK	Protein phosphorylation, transmembrane receptor protein tyrosine kinase signaling pathway
CoAcRRF	comp43753_c1_seq2	8.62042	9.00203e-05	AT3G47110	LRR receptor-like PK	Protein phosphorylation, transmembrane receptor protein tyrosine kinase signaling pathway
CoAcPiRRF	comp43753_c1_seq2	8.61068	3.85568e-08	AT3G47110	LRR receptor-like PK	Protein phosphorylation, transmembrane receptor protein tyrosine kinase signaling pathway
CoAcLSF	comp43781_c0_seq1	0.554141	0.000450147	AT1G47890	LRR receptor like protein	RLP7; defense response, signal transduction
CoAcLSF	comp43788_c1_seq2	0.776553	1.51247e-11	AT1G35710	LRR receptor-like PK	Defense response, jasmonic acid mediated signaling pathway, salicylic acid mediated signaling pathway
CoAcRSF	comp43788_c1_seq4	0.615971	3.72029e-05	AT1G35710	LRR receptor-like PK	Defense response, jasmonic acid mediated signaling pathway, salicylic acid mediated signaling pathway
CoAcLSF	comp43788_c1_seq4	0.740555	0.000875206	AT1G35710	LRR receptor-like PK	Defense response, jasmonic acid mediated signaling pathway, salicylic acid mediated signaling pathway
CoAcLSF	comp43794_c0_seq48	3.50243	0.00293014	AT5G48740	LRR receptor-like PK	Protein phosphorylation, xylan biosynthetic process
CoAcRSF	comp43797_c0_seq5	3.31205	0.00284188	AT4G08850	LRR receptor-like PK	Protein phosphorylation
CoAcLSF	comp43799_c1_seq2	1.44887	0.000640912	AT1G79620	LRR receptor-like PK	Cell wall biogenesis, protein phosphorylation
CoAcRRF	comp43804_c0_seq4	-7.01047	0.00111094	AT1G56130	LRR receptor-like PK	Protein phosphorylation
CoAcRSF	comp43804_c0_seq4	7.58071	0.000109816	AT1G56130	LRR receptor-like PK	Protein phosphorylation
CoAcRSF	comp43804_c0_seq5	6.02724	0.00854178	AT1G56140	LRR receptor-like PK	Protein phosphorylation
CoAcLSF	comp43825_c1_seq1	0.359005	1.3123e-06	AT1G56140	LRR receptor-like PK	Protein phosphorylation
LRR containing defence response regulators
CoAcRSF	comp22700_c0_seq1	0.334592	1.7549e-07	AT2G25490	F-box protein	EBF1; ethylene mediated signaling pathway
CoAcPiLRF	comp22700_c0_seq1	-0.946581	0.000431408	AT2G25490	F-box protein	EBF1; ethylene mediated signaling pathway
CoAcLSF	comp28580_c0_seq1	0.443206	2.50901e-07	AT5G21090	LRR family protein	Glycolysis, signal transduction, systemic acquired resistance
CoAcRSF	comp30657_c0_seq1	0.257248	0.00101586	AT5G49980	Auxin F-box protein	AFB5; response to molecule of bacterial origin, signal transduction
CoAcPiRSF	comp35514_c3_seq4	7.86108	0.00643044	AT5G45520	TIR-NB-LRR domain protein	TAO1; defense response, signal transduction, disease resistance
CoAcPiLSF	comp35514_c3_seq4	-6.95279	0.00163603	AT5G45520	TIR-NB-LRR domain protein	TAO1; defense response, signal transduction, disease resistance
CoAcRSF	comp37347_c0_seq1	-0.510517	8.05704e-06	AT5G23400	LRR family protein	Defense response, signal transduction
CoAcLSF	comp37347_c0_seq1	-0.786242	2.74784e-20	AT5G23400	LRR family protein	Defense response, signal transduction
CoAcPiRRF	comp41428_c0_seq1	0.960431	0.00155027	AT3G20820	LRR family protein	Defense response, signal transduction
CoAcLSF	comp41428_c0_seq1	-0.278962	0.00128684	AT3G20820	LRR family protein	Defense response, signal transduction
CoAcRSF	comp41588_c0_seq1	0.323374	0.00534479	AT5G23340	LRR family protein	Defense response, signal transduction
CoAcRSF	comp42141_c3_seq1	0.209725	0.00186991	AT3G26810	Auxin F-box protein	AFB2; response to molecule of bacterial origin, signal transduction
CoAcRSF	comp42225_c1_seq1	0.531984	5.28251e-07	AT2G34930	LRR family protein	Defense response, signal transduction
CoAcRSF	comp42385_c1_seq1	0.698873	3.01054e-16	AT4G27220	LRR-NB-ARC domain protein	Defense response, disease resistance
CoAcPiLRF	comp43297_c0_seq1	-0.730602	0.00724448	AT2G31880	LRR transmembrane protein	EVR; defense response, protein phosphorylation
CoAcLSF	comp43297_c0_seq1	1.26872	1.90449e-102	AT2G31880	LRR transmembrane protein	EVR; defense response, protein phosphorylation
CoAcLSF	comp43410_c0_seq2	0.436611	4.32593e-06	AT5G17680	TIR-NB-LRR domain protein	Defense response, signal transduction, disease resistance
CoAcLSF	comp43491_c1_seq1	-2.66667	4.10199e-06	AT2G34930	LRR family protein	Defense response, signal transduction
CoAcLSF	comp43491_c1_seq3	7.15641	0.000220377	AT2G34930	LRR family protein	Defense response, signal transduction
CoAcPiLSF	comp43491_c1_seq3	7.44579	0.000535271	AT2G34930	LRR family protein	Defense response, signal transduction
CoAcLSF	comp43491_c1_seq9	9.37472	3.35859e-24	AT2G34930	LRR family protein	Defense response, signal transduction
CoAcPiLSF	comp43491_c1_seq9	8.62498	9.30183e-06	AT2G34930	LRR family protein	Defense response, signal transduction
CoAcRSF	comp43527_c4_seq1	0.45414	0.000427973	AT3G14460	LRR-NB-ARC domain protein	Defense response, disease resistance
CoAcLSF	comp43527_c4_seq1	-0.716942	4.33822e-11	AT3G14460	LRR-NB-ARC domain protein	Defense response, disease resistance
CoAcRSF	comp43569_c0_seq2	0.667431	9.16012e-06	AT5G44510	TIR-NB-LRR domain protein	TAO1; defense response, signal transduction, disease resistance
CoAcLSF	comp43655_c2_seq2	0.359599	0.000705765	AT3G14470	LRR-NB-ARC domain protein	Defense response, salicylic acid biosynthetic process, systemic acquired resistance, disease resistance
CoAcLSF	comp43696_c0_seq5	1.25365	0.00742328	AT3G14470	LRR-NB-ARC domain protein	Defense response, salicylic acid biosynthetic process, systemic acquired resistance, disease resistance
CoAcLSF	comp43817_c0_seq1	0.827588	0.000357429	AT3G14470	LRR-NB-ARC domain protein	Defense response, salicylic acid biosynthetic process, systemic acquired resistance, disease resistance
CoAcPiRSF	comp43826_c1_seq36	4.24479	1.64056e-05	AT3G14460	LRR-NB-ARC domain protein	Defense response, disease resistance
CoAcPiRSF	comp43826_c1_seq5	3.94121	5.48421e-05	AT3G14460	LRR-NB-ARC domain protein	Defense response, disease resistance
CoAcLSF	comp43826_c1_seq6	8.79205	4.09717e-10	AT3G14460	LRR-NB-ARC domain protein	Defense response, disease resistance
CoAcPiLSF	comp43826_c1_seq6	7.93484	1.09018e-05	AT3G14460	LRR-NB-ARC domain protein	Defense response, disease resistance
CoAcLSF	comp43826_c1_seq7	7.76541	2.46525e-06	AT3G14460	LRR-NB-ARC domain protein	Defense response, disease resistance
CoAcPiLSF	comp43826_c1_seq7	7.30855	0.000110167	AT3G14460	LRR-NB-ARC domain protein	Defense response, disease resistance
CoAcPiRSF	comp43826_c1_seq9	7.04183	0.00265481	AT3G14460	LRR-NB-ARC domain protein	Defense response, disease resistance
LRR containing proteins involved in growth, development and metabolism
CoAcRSF	comp32486_c0_seq1	0.757442	8.31077e-12	AT3G22800	LRR family protein	Structural constituent of cell wall
CoAcLSF	comp32486_c0_seq1	-0.944464	9.63709e-06	AT3G22800	LRR family protein	Structural constituent of cell wall
CoAcLSF	comp34179_c1_seq1	0.766459	5.17772e-05	AT3G62980	Auxin receptor	TIR1; auxin mediated signaling pathway, signal transduction
CoAcLSF	comp35179_c0_seq1	0.245037	0.00366363	AT1G49750	LRR family protein	Cellular response to nitrogen starvation
CoAcRSF	comp35889_c0_seq1	0.784756	6.28786e-10	AT3G11330	Plant Intracellular Ras-group-related LRR	PIRL9; brassinosteroid biosynthetic process, microgametogenesis, pollen development
CoAcRSF	comp36931_c0_seq1	0.539957	4.00195e-08	AT3G11330	Plant Intracellular Ras-group-related LRR	PIRL9; brassinosteroid biosynthetic process, microgametogenesis, pollen development
CoAcRSF	comp37661_c0_seq1	0.626421	9.1941e-05	AT2G19330	Plant Intracellular Ras-group-related LRR	PIRL6; DNA endoreduplication
CoAcRSF	comp38706_c0_seq1	0.452942	2.42671e-11	AT4G07400	F-box protein	VFB3; ubiquitin-dependent protein catabolic process
CoAcRSF	comp40383_c2_seq1	-0.537995	0.000171503	AT5G16000	NSP-interacting kinase	NIK1; cell wall organization, cytokinin mediated signaling pathway, regulation of meristem growth
CoAcPiRRF	comp40681_c0_seq1	1.43957	0.00138285	AT1G62440	Extensin	LRX2; cell morphogenesis involved in differentiation
CoAcLSF	comp41431_c0_seq1	-0.363394	0.000549381	AT1G60800	NSP-interacting kinase	NIK3; microtubule nucleation, protein phosphorylation, regulation of meristem growth
CoAcRSF	comp41921_c0_seq8	0.504472	0.00138474	AT4G08980	F-box protein	FBW2; posttranscriptional regulation of gene expression, response to abscisic acid stimulus
CoAcRSF	comp43252_c2_seq1	0.455407	1.43759e-05	AT5G57900	F-box protein	SKIP1; hormone-mediated signaling pathway, signal transduction
CoAcLSF	comp43323_c0_seq1	0.472496	3.36796e-08	AT3G22330	DEAD-box protein	PMH2; response to cold
CoAcPiRRF	comp43479_c0_seq1	4.45476	0.000623113	AT2G34680	Microtubule associated protein	AIR9; cell differentiation, response to auxin stimulus
CoAcPiRSF	comp43479_c0_seq1	2.5077	1.43533e-07	AT2G34680	Microtubule associated protein	AIR9; cell differentiation, response to auxin stimulus
CoAcRSF	comp43479_c0_seq3	0.744436	0.00228965	AT2G34680	Microtubule associated protein	AIR9; cell differentiation, response to auxin stimulus
CoAcRSF	comp43723_c2_seq5	0.493718	1.56417e-05	AT2G42620	F-box protein	MAX2; auxin polar transport, meristem structural organization
Apetala2 / Ethylene Response Factor transcription factors
CoAcLSF	comp16570_c0_seq1	-2.55837	2.58937e-05	AT5G47220	AP2/ERF TF B-3 subfamily	ERF2, ethylene and defence response
CoAcRSF	comp20092_c0_seq1	0.434009	5.30467e-06	AT2G20880	AP2/ERF TF DREB subfamily	ERF 56, drought stress
CoAcRSF	comp21624_c0_seq1	0.620041	3.82244e-09	AT5G61590	AP2/ERF TF B-3 subfamily	Growth and development
CoAcLSF	comp21624_c0_seq1	0.305268	6.3263e-06	AT5G61590	AP2/ERF TF B-3 subfamily	Growth and development
CoAcRSF	comp22797_c0_seq1	0.291462	3.63256e-06	AT2G47520	AP2/ERF TF B-2 subfamily	ERF71, Growth and development
CoAcRRF	comp27633_c0_seq1	1.03629	0.00521098	AT1G53170	AP2/ERF TF B-1 subfamily	ERF8, ethylene and defence response
CoAcPiRRF	comp27633_c0_seq1	1.05574	0.000434425	AT1G53170	AP2/ERF TF B-1 subfamily	ERF8, ethylene and defence response
CoAcRSF	comp27633_c0_seq1	0.475553	3.21548e-09	AT1G53170	AP2/ERF TF B-1 subfamily	ERF8, ethylene and defence response
CoAcLSF	comp27633_c0_seq1	0.338222	0.00605814	AT1G53170	AP2/ERF TF B-1 subfamily	ERF8, ethylene and defence response
CoAcRSF	comp28737_c0_seq1	0.688765	2.31403e-21	AT2G47520	AP2/ERF TF B-2 subfamily	ERF71, Growth and development
CoAcLSF	comp28737_c0_seq1	0.43863	0.000308525	AT2G47520	AP2/ERF TF B-2 subfamily	ERF71, Growth and development
CoAcRSF	comp28930_c0_seq1	1.87147	1.54273e-05	AT5G50080	AP2/ERF TF B-4 subfamily	ERF110, Growth and development
CoAcLSF	comp30659_c0_seq1	1.771	8.28414e-08	AT5G21960	AP2/ERF TF DREB A-5 subfamily	Jasmonate and defence response
CoAcRSF	comp30964_c0_seq2	1.3829	0.0025944	AT4G25490	AP2/ERF TF DREB subfamily	DREB1B, Response to low temperature
CoAcLRF	comp30964_c0_seq2	4.12745	0.000228482	AT4G25490	AP2/ERF TF DREB subfamily	DREB1B, Response to low temperature
CoAcLSF	comp30964_c0_seq2	1.59905	0.00177401	AT4G25490	AP2/ERF TF DREB subfamily	DREB1B, Response to low temperature
CoAcPiLSF	comp30964_c0_seq2	3.27589	9.99746e-13	AT4G25490	AP2/ERF TF DREB subfamily	DREB1B, Response to low temperature
CoAcRSF	comp30964_c0_seq5	3.42802	0.000738195	AT4G25490	AP2/ERF TF DREB subfamily	DREB1B, Response to low temperature
CoAcRSF	comp32111_c0_seq1	0.525283	1.16188e-20	AT2G20880	AP2/ERF TF DREB subfamily	ERF 56, drought stress
CoAcLSF	comp32111_c0_seq1	0.381928	6.1868e-13	AT2G20880	AP2/ERF TF DREB subfamily	ERF 56, drought stress
CoAcRRF	comp32408_c1_seq2	1.1727	0.000570659	AT5G11190	AP2/ERF TF B-6 subfamily	SHN2, wax formation, drought tolerance
CoAcPiRRF	comp32408_c1_seq2	1.25871	0.000305028	AT5G11190	AP2/ERF TF B-6 subfamily	SHN2, wax formation, drought tolerance
CoAcRSF	comp32408_c1_seq2	-0.532716	3.05548e-05	AT5G11190	AP2/ERF TF B-6 subfamily	SHN2, wax formation, drought tolerance
CoAcLRF	comp32408_c1_seq2	1.94332	2.30004e-12	AT5G11190	AP2/ERF TF B-6 subfamily	SHN2, wax formation, drought tolerance
CoAcPiLRF	comp32408_c1_seq2	1.25258	6.73757e-05	AT5G11190	AP2/ERF TF B-6 subfamily	SHN2, wax formation, drought tolerance
CoAcLSF	comp32408_c1_seq2	2.63277	1.87417e-171	AT5G11190	AP2/ERF TF B-6 subfamily	SHN2, wax formation, drought tolerance
CoAcLSF	comp32413_c0_seq1	-2.7965	4.25615e-05	AT5G43410	AP2/ERF TF B-3 subfamily	Ethylene and jasmonate signalling
CoAcLSF	comp32739_c1_seq1	3.82917	1.70649e-05	AT2G33710	AP2/ERF TF B-4 subfamily	Ethylene and defence response
CoAcPiLSF	comp32739_c1_seq1	4.02191	0.00147472	AT2G33710	AP2/ERF TF B-4 subfamily	Ethylene and defence response
CoAcRSF	comp32772_c3_seq1	0.286488	0.0034049	AT1G12610	AP2/ERF TF DREB A-1 subfamily	DWARF, Growth and development
CoAcPiRRF	comp32966_c0_seq1	2.00971	0.00572087	AT1G33760	AP2/ERF TF DREB A-4 subfamily	Jasmonate and defence response
CoAcLRF	comp32966_c0_seq1	2.58251	1.27012e-06	AT1G33760	AP2/ERF TF DREB A-4 subfamily	Jasmonate and defence response
CoAcLSF	comp32966_c0_seq1	1.62823	1.17003e-18	AT1G33760	AP2/ERF TF DREB A-4 subfamily	Jasmonate and defence response
CoAcRSF	comp37280_c0_seq1	0.830542	2.73697e-12	AT1G51120	AP2/ERF TF B-3 subfamily	Growth and development
CoAcLSF	comp37280_c0_seq1	-0.494975	1.19976e-10	AT1G51120	AP2/ERF TF B-3 subfamily	Growth and development
CoAcRSF	comp37844_c0_seq1	0.614859	1.93264e-06	AT2G23340	AP2/ERF TF DREB A-5 subfamily	DREB3, Growth and development
CoAcRSF	comp41507_c1_seq1	1.43905	5.43274e-92	AT2G46870	AP2/ERF TF B-3 subfamily	NGA1, Growth and development
CoAcLSF	comp41507_c1_seq1	-0.56035	1.3615e-14	AT2G46870	AP2/ERF TF B-3 subfamily	NGA1, Growth and development
CoAcRSF	comp42738_c1_seq1	1.1238	0.00342831	AT1G04370	AP2/ERF TF B-3 subfamily	ERF14, ethylene and defence response
CoAcLSF	comp42738_c1_seq1	-1.83031	2.07948e-07	AT1G04370	AP2/ERF TF B-3 subfamily	ERF14, ethylene and defence response
CoAcLSF	comp42830_c1_seq5	0.833344	0.0021574	AT1G50640	AP2/ERF TF B-1 subfamily	ERF3, ethylene and defence response

## Sheet: Defence DEC
Additional file 6 Differentially expressed contigs related to plant defense response.
List of differentially expressed contigs at shoot flush (SF) in roots (R) upon inoculation with AcH 505 (Ac) but not in co-inoculation with Piloderma croceum.
Significant upregulation was determined by edgeR with a threshold Benjamini-Hochberg adjusted p-value cutoff 0.01, indicated by "FDR",
and the function of the encoded protein was predicted by blastx against the Arabidopsis thaliana proteome.
Treatment	Contig	Log2 fold change	FDR	Arabidopsis homolog	Sequence description
Disease resistance related
CoAcRSF	comp39614_c0_seq1	1.12903	2.6599e-55	AT2G35980	Disease resistance gene NDR1-like
CoAcRSF	comp42901_c0_seq1	0.802633	0.00973438	AT1G33590	LRR family protein
CoAcRSF	comp39749_c0_seq1	0.762785	3.05187e-24	AT1G11310	Mildew resistance locus MLO2
Protein kinases
CoAcRSF	comp39861_c0_seq1	3.16431	0.00571846	AT2G24360	Protein kinase
CoAcRSF	comp37302_c0_seq1	0.799291	7.4711e-05	AT1G76360	Protein kinase
CoAcRSF	comp40001_c0_seq2	0.701884	2.1942e-08	AT5G35580	Protein kinase
CoAcRSF	comp43209_c0_seq1	0.549906	6.3887e-07	AT4G23130	Receptor-like protein kinase CRK5
CoAcRSF	comp37702_c0_seq2	0.540974	0.000644487	AT5G63930	LRR protein kinase family protein
CoAcRSF	comp39927_c0_seq1	0.510191	0.000761379	AT1G79620	LRR protein kinase family protein
CoAcRSF	comp40732_c0_seq1	0.500738	8.46469e-05	AT3G23750	LRR protein kinase family protein BARK1
CoPiAcRSF	comp39364_c0_seq4	-9.12958	1.67929e-07	AT3G18040	Protein kinase MPK9
Transcription factors
CoAcRSF	comp22770_c0_seq1	1.25313	0.0257703	AT1G69310	Transcription factor WRKY57
CoAcRSF	comp28939_c0_seq1	1.13884	0.00867671	AT3G01080	Transcription factor WRKY58
CoAcRSF	comp42738_c1_seq1	1.1238	0.00342831	AT1G04370	Ethylene responsive element ERF14
CoAcRSF	comp48744_c0_seq1	1.04091	0.00159024	AT5G52830	Transcription factor WRKY27
CoAcRSF	comp33823_c0_seq1	0.852351	0.00849327	AT2G34830	Transcription factor WRKY35
CoAcRSF	comp32326_c0_seq2	0.592424	9.43417e-05	AT5G65210	Transcription factor TGA1
CoPiAcRSF	comp39136_c0_seq3	-2.34616	0.000159626	AT5G24930	Transcription factor COL4
Chitinases
CoAcRSF	comp42963_c0_seq7	3.07057	0.00286675	AT4G19810	Chitinase class V CHIC
CoAcRSF	comp42963_c0_seq5	2.60546	0.00147065	AT4G19810	Chitinase class V CHIC
CoAcRSF	comp42237_c6_seq7	1.58119	0.000236204	AT3G04720	Hevein-like chitin binding protein, PR4
CoAcRSF	comp32814_c0_seq1	1.46034	7.63689e-06	AT3G12500	Basic chitinase, PR3
CoAcRSF	comp42963_c0_seq1	1.09755	7.49195e-08	AT4G19810	Chitinase class V CHIC
CoPiAcRSF	comp39593_c0_seq2	-1.34614	0.00363709	AT3G54420	Chitinase class IV EP3
